# Supplementary material for: Analysis of long-term statistical data of cobalt flows in the EU
Source: Resour Conserv Recycl. 2021 Oct;173:105690. doi: 10.1016/j.resconrec.2021.105690 (PMC8291040; doi:10.1016/j.resconrec.2021.105690)
Supplement: Supplementary file 2 [file mmc2.xlsx]

## Sheet: Intro
Analysis of Long-term Statistical Data of Cobalt Flows in the EU
María Fernanda Godoy a, Gian Andrea Blengini b,c, Jo Dewulf a
a Ghent University (Belgium), b Joint Research Centre (Italy), c Politecnico di Torino (Italy)
SUPPLEMENTARY INFORMATION B

## Sheet: Nomenclature
Co	Cobalt
Ni	Nickel
OaH	Co oxides and hydroxides
Cl	Co chlorides
Ac	Co acetates
Sl	Co sulphates

## Sheet: Eurostat
Raw data
Data originally in mass
Import
	Year	1988	1989	1990	1991	1992	1993	1994	1995	1996	1997	1998	1999	2000	2001	2002	2003	2004	2005	2006	2007	2008	2009	2010	2011	2012	2013	2014	2015	2016	2017	2018
	Primary (kg)	20200	2000	111500	24500	217500	16400	62200	119000	1900	196400	33843100	91518600	68579600	63427200	64421200	42086600	79754700	54716400	30973500	26553300	25942900	14854200	9182000	8404800	7151200	4810100	1973700	127900	89200	70300	47900
	Co intermediates and powders (kg)	3519300	3161000	3497200	2655600	2664500	2238100	3142500	3745000	3405900	6878400	8948100	6645500	9906800	20235000	21678100	24173000	7917200	20819000	35595700	34048500	44335500	29534200	38217500	60878300	61066700	49285600	75935600	9131800	8603400	10523600	20068400
	Ni mattes (kg)	14368600	14325500	13380600	11924100	10824700	15428600	14895800	19185700	23502300	23281700	38218800	40435000	41514300	50188400	33825500	36988400	32692800	38354500	42224300	42975100	40562200	41506800	53725100	55413300	42079200	48912400	31637500	37434700	85021500	102342800	116423300
	OaH (kg)	419600	433400	456800	610600	758200	569000	933800	1296900	787200	1121700	1551800	1362800	1712100	1498500	1701200	1928800	2761300	2222700	2125500	2649300	1258300	1032000	1406500	1123400	1364300	1127400	1061200	986200	1176200	1204600	5929000
	Cl (kg)	218900	246400	212800	341300	716100	142800	263700	786700	173200	510100	453000	798500	485900	1053600	138100	319600	673400	627300	423800	634200	356200	150800	137100	179300	98500	4094300	3177000	145500	281200	266800	637900
	Ac (kg)	349000	105700	188100	238100	173800	163500	102000	325100	137600	305600	222500	158200	159300	277500	287900	396000	291100	238500	114000	0	0	0	0	0	0	0	0	0	0	0	0
	Sl (kg)	291300	284900	508700	493200	523300	638200	764300	648600	575300	660500	663400	911200	751300	448200	400200	409800	839300	719000	518700	294800	773700	1409500	7745600	5542400	3100000	5917200	665500	158100	290500	245000	400700
	Co waste (kg)	673300	380800	338000	531800	734700	378900	1106700	1455800	1303900	1021000	869200	579900	452200	839600	150800	432200	29835800	598300	1165600	1432900	613000	242900	735700	934800	1062100	547800	846100	656300	440700	679400	1029100
	Ash (kg)	510800	830100	924200	1339600	2602200	616800	1125000	10121900	31466400	19316000	12512100	4291200	6650300	8520200	2605600	384200	0	0	0	0	0	0	0	0	0	0	0	0	0	0	0
	Ni waste (kg)	7916800	9143100	3995600	5826600	9738000	11672700	13480400	16172200	26766600	24836700	17882800	8463300	11228200	10505500	12895100	12236900	16588200	16653500	20315600	28681000	22650800	13624200	14257100	11080500	11773400	12549000	11304800	11740400	13000700	9570000	10269000
Export
	Year	1988	1989	1990	1991	1992	1993	1994	1995	1996	1997	1998	1999	2000	2001	2002	2003	2004	2005	2006	2007	2008	2009	2010	2011	2012	2013	2014	2015	2016	2017	2018
	Primary (kg)	0	0	2100	19500	362500	3900	55900	22800	3600	5642800	2290000	988000	49400	18204300	3174300	438200	1177600	723100	305100	1375900	1134100	1262600	617800	2373000	461600	189700	438200	714000	835800	393000	635800
	Co intermediates and powders (kg)	100100	151100	115600	325800	260000	618800	825500	1670200	2278400	2890300	2448800	3314600	5503600	5351800	5306900	6431000	2367900	2734400	4615200	4712700	4840500	3708200	3290900	2126700	5266700	5398100	2166000	2153100	2422900	2663000	4402200
	Ni mattes (kg)	2300	3500	14900	21700	0	900	0	2418500	28300	6000	1600	9700	3500	4300	39000	19700	800	12600	223900	1613800	2427700	1042200	4398900	9667500	17625500	11357600	1583000	4100600	27805100	42074100	48885700
	OaH (kg)	110200	35600	63000	403500	462900	458600	278600	1840400	1422300	1591200	1508600	2075200	2256300	1882300	2307600	2438600	1042200	291800	1794300	467600	528200	196700	137100	127700	411200	246600	307900	179200	247300	378200	4417900
	Cl (kg)	181500	99300	78700	97500	35600	66400	75200	164300	114400	181600	121700	491500	190400	139300	205100	221000	27500	23900	47700	29500	20000	68100	128900	120800	227400	320800	112100	45700	35700	23400	42100
	Ac (kg)	164700	179400	26100	165500	48300	32600	13700	725800	643300	822600	877300	552800	1005600	920400	1020600	597800	55800	68800	141800	0	0	0	0	0	0	0	0	0	0	0	0
	Sl (kg)	431800	534000	407800	2387000	200400	200100	259000	2317000	2590700	3847300	2881900	3780300	2736200	3892000	3695600	2808900	292300	192100	305700	274800	181200	97400	118600	127600	158400	124800	486100	823600	2733100	3979700	2758800
	Co waste (kg)	167900	174700	206500	247700	327900	424500	582000	1554900	652600	571800	536300	732400	356700	521200	871500	551100	689100	503600	503500	1459000	906400	740100	662100	615100	693100	609400	1179400	1554900	1522300	1882000	2503600
	Ash (kg)	275500	575200	312300	1248300	553000	1368800	2441600	3861200	2515500	1602600	532600	1310100	351600	796300	6400	233700	0	0	0	0	0	0	0	0	0	0	0	0	0	0	0
	Ni waste (kg)	3652900	3445000	3761600	4013300	5456100	3880300	5255600	5893700	5966600	7054500	5009100	7910300	9181100	8738000	7603300	9369200	8506100	11469400	10966500	10964100	9110000	12413500	11070300	11524800	22324000	10205900	13811900	11564000	12261100	14071200	13015700
Data originally in monetary value
Import
	Year	1988	1989	1990	1991	1992	1993	1994	1995	1996	1997	1998	1999	2000	2001	2002	2003	2004	2005	2006	2007	2008	2009	2010	2011	2012	2013	2014	2015	2016	2017	2018
	Primary (euro)	0	0	0	0	1771	0	10279	2014	1332	0	1197	2222	11426	2608	1080	0	1536	0	1775	9028	35536	6756	8986	18977	23810	9728	1848	4819	5027	6624	982
	Co intermediates and powders (euro)	7652	5997	1612	2729	2172	7415	8466	4887	7559	14042524	54771671	2086920	6359018	21854	22687863	25098180	27567	66283	90765	92135	32878	82948	35739	14146	27657	30223	28347	55538	59811	52966	29798
	Ni mattes (euro)	117266	149410	4101	0	2025	0	0	0	0	2297	1206	6115	6242	9848	8919	0	0	3555	11677	656	1249	5010	2746	17832	14036	1523	5344	859	11419	6565	3586
	OaH (euro)	3790	171	971	1326	4553	5620	12692	9367	16233	4780	5738	6436	21493	21615	21242	19963	15071	15081	19094	12148	14918	22432	13965	54472	54826	47456	51047	28060	23919	18490	26542
	Cl (euro)	2007	4884	3150	2650	7495	4537	6374	15561	10113	15052	7581	16646	32105	26484	3665	12498	12375	1532	11331	12837	37361	34777	13534	9164	9631	9844	11130	18429	13273	24185	43015
	Ac (euro)	5169	0	0	0	487	513	0	993	1360	1332	4839	458	4210	8575	3974	4050	6514	5367	8922	0	0	0	0	0	0	0	0	0	0	0	0
	Sl (euro)	14221	0	0	3451	1466	25371	1351	4196	4307	6040	779	4986	116	5887	4492	5917	39745	25204	61957	14478	1060	2468	2546	3220	12808	3686	5245	3000	982	4753	4782
	Co waste (euro)	0	0	7411	0	3334	3747	10461	9184	1123	32777	77684	11550	5779	25971	597	0	250	26	76	0	0	30	569	2712	496	9287	4532	1395	324	2171	139
	Ash (euro)	0	0	0	0	0	0	0	1453	0	0	0	0	0	20	104	572	0	0	0	0	0	0	0	0	0	0	0	0	0	0	0
	Ni waste (euro)	15391	0	3964	0	0	3587	1925	74	23077	4550	0	0	10683	2490	10621	0	92063	29399	10474	18285	134	15419	1130	2410	67162	746	2578	12796	1133	7727	11446
Export
	Year	1988	1989	1990	1991	1992	1993	1994	1995	1996	1997	1998	1999	2000	2001	2002	2003	2004	2005	2006	2007	2008	2009	2010	2011	2012	2013	2014	2015	2016	2017	2018
	Primary (euro)	706	0	0	0	0	0	0	0	0	39736	52233	0	0	0	3390	0	0	0	1505	4675	609	1416	0	1090	698	3817	8876	696	2619	3706	12352
	Co intermediates and powders (euro)	15908	4421	11394	7020	2923	4460	5520	97316	132956	97669	108460	116353	195410	96648027	85022600	82322825	208078	308526	234515	300851	194882	212459	68442	80939	113091	148028	81930	201918	88928	180982	103940
	Ni mattes (euro)	3809	31946	11589	23731	970	727	369517	490	2852	1422	49	185730	84	0	11766	3535	11010	2725	11658	22686	15774	22126	21456	104034	10803	74133	83908	57774	40375	73979	15498
	OaH (euro)	7923	9042	3326	5727	7367	11944	9953	16666	46665	30299	17575	41861	18928	32661762	30160275	34618024	40708	30187	34805	60927	17574	20500	35172	41677	30933	23259	124637	33710	28469	43316	66588
	Cl (euro)	32096	45980	29981	34808	27911	11677	22232	10168	22050	37872	28036	53486	47364	48224	53163	37175	44987	91114	60078	46360	44222	78636	140138	160765	161875	153924	171496	111008	102827	155526	171889
	Ac (euro)	6260	4820	4884	3418	7989	5888	5877	5894	4934	2710	2869	9158	3807	5830390	4478782	2845724	4806	2690	3635	0	0	0	0	0	0	0	0	0	0	0	0
	Sl (euro)	11485	7233	5968	7055	6583	1524	5286	1870	6594	13467	1307	7637	7133	19084523	14003912	11446152	4993	6626	7042	22816	20067	14860	26077	9954	24310	3705	5008	4322	4584	4914	20464
	Co waste (euro)	0	2711	0	1146	4042	0	0	0	1137	0	2358	2395	1485	7348	0	3240	0	0	0	7	0	0	0	191	4476	1305	0	11	18844	67	3469
	Ash (euro)	0	0	0	0	0	0	0	0	0	0	0	0	0	0	0	0	0	0	0	0	0	0	0	0	0	0	0	0	0	0	0
	Ni waste (euro)	5345	1877	3108	729	0	1028	15685	78	0	6	3412	0	0	1805	0	0	0	0	0	4437	3865	389753	680	3585	730	2	51	2573	47665	518	2916
Total value in monetary value
Import
	Year	1988	1989	1990	1991	1992	1993	1994	1995	1996	1997	1998	1999	2000	2001	2002	2003	2004	2005	2006	2007	2008	2009	2010	2011	2012	2013	2014	2015	2016	2017	2018
	Primary (euro)	21303	29790	357076	112846	669961	409803	1735902	4948138	3549	1157013	29455419	104059842	111075533	94190460	66227965	26629304	125776485	68912777	38819541	82782031	142769952	46340506	46485626	37723616	32961917	17347381	9942981	1863886	1531683	862232	2784460
	Co intermediates and powders (euro)	54814720	58638164	59956103	55258865	94333669	54829421	108627556	157878293	135535078	218602855	256122790	159528758	263404040	224137408	166169712	183281179	283685699	207589410	286729895	358999111	618905435	216562500	327762945	352198907	308184598	273522943	359412676	238631824	199845340	426511000	853675275
	Ni mattes (euro)	68023779	92777057	65510976	91112878	72515988	83574123	89508156	113933054	107312450	95375856	103636574	116860728	203693581	189346568	124389178	180103169	219708224	254249791	370543821	502030819	315202970	227051387	446857591	513755754	332845590	321904604	215024733	255155534	444177233	545236847	731365056
	OaH (euro)	4692611	4713555	5253503	8946660	16305782	9805680	21115778	37203032	19888529	28516898	39280511	26961617	30163366	21661656	19304406	25065118	56845875	37907166	31432223	47395340	44281654	17593521	30094811	20339146	20558558	16697536	18333683	18751680	19330930	40999931	101378866
	Cl (euro)	1136370	1047917	941065	1673703	7458950	1394240	2289267	6485030	1162376	4072350	4133439	5849497	2802196	3793548	876411	1068867	5839024	3205780	1730922	8074333	3714609	2442186	2794071	1682260	758217	680214	1372598	2040148	1463108	1988619	7177724
	Ac (euro)	931078	623071	900590	1627797	1629575	1178762	1200188	3660758	1267878	2569395	1900591	1266414	1529251	2089533	1692316	1915330	2387496	1604529	544169	0	0	0	0	0	0	0	0	0	0	0	0
	Sl (euro)	990757	1147913	1676260	2147821	4067346	3588785	5207799	6027160	4951026	5553561	5523434	6455029	5171785	2988090	2100591	1579804	2154196	779226	1391592	2040954	3602921	2007528	2414592	2998826	2095652	2426376	1493931	918330	1233544	1238282	2211911
	Co waste (euro)	3396505	3746730	3314873	7637626	9275397	3059219	9252404	22117608	19181894	11868364	11156005	9742488	6958996	7428442	1271662	2855441	7133329	7123251	12287328	14100243	8817601	2589785	4315337	7249468	11042432	3561065	6943754	6284089	3613323	9439117	18479281
	Ash (euro)	2478316	2986821	5512662	9802828	6954633	1775967	9606407	82072768	92697287	68980478	43361551	28961741	42536063	33345309	3046318	587759	0	0	0	0	0	0	0	0	0	0	0	0	0	0	0
	Ni waste (euro)	20326615	26573573	9982280	18812788	27687584	27616881	32983734	46019836	69839722	61279914	38962393	19215085	36795604	35511848	37986955	38443626	72870025	87044413	145044842	233102329	136792119	61084839	89045121	84166911	78715570	64300717	65103434	51787667	51817968	41557750	47520055
Export
	Year	1988	1989	1990	1991	1992	1993	1994	1995	1996	1997	1998	1999	2000	2001	2002	2003	2004	2005	2006	2007	2008	2009	2010	2011	2012	2013	2014	2015	2016	2017	2018
	Primary (euro)	706	0	4056	34061	1129708	6398	533637	241507	66873	1219112	3873204	427100	151882	748922	248526	325151	1285446	1311429	505628	2105975	3123656	1168714	1742727	2035040	2814707	1171030	1395173	1573282	1915411	1537866	1984075
	Co intermediates and powders (euro)	2932817	4126801	3486225	8273858	9913532	30038410	40748071	92649755	111090286	130974975	104333440	118563861	187403098	167268033	129849046	134986756	79438858	71305566	133614368	198485471	255637408	106535932	102686376	64929903	103481374	87065567	52194798	67334267	71827143	118967213	238110679
	Ni mattes (euro)	28206	57577	55257	61841	970	3805	369517	13550550	64093	69720	7968	221773	16631	47390	102659	115960	29713	85997	2079664	13240903	10087376	2370325	13365941	63130146	101706724	59291756	6796066	19352989	131360391	241476011	344223288
	OaH (euro)	993680	655282	1605101	1550015	3990834	2894563	2842880	25283556	28612141	37876210	32305591	38064786	48882275	38822562	35682987	38826805	10445028	9455814	5289090	7764329	7702557	5220695	3385788	2589877	3748423	4020271	5067888	3332047	4066303	9584449	232778555
	Cl (euro)	797284	531493	398237	663887	499971	609461	710303	2401174	1080469	2229287	2508556	1243564	1748514	1248233	1494294	1422309	713037	376112	459517	376137	276179	272138	674561	1041308	1146647	1474415	1240473	544044	483640	572171	761423
	Ac (euro)	666678	820846	130973	142651	218450	260164	180519	8733591	7381552	8144612	8610087	4517055	7975817	6672912	5603849	3478061	701689	614782	874866	0	0	0	0	0	0	0	0	0	0	0	0
	Sl (euro)	1873170	2211642	1654413	3238336	1076937	1011891	1312384	21574356	22703266	31178307	21997602	26119870	17602247	20007809	15040702	12709861	1234848	749274	1172616	1835374	1428680	698033	930909	1150502	1294270	536988	1701949	4844919	13279305	38373462	38308054
	Co waste (euro)	779708	850407	933002	1095328	4209455	3606516	5223465	8594203	6585381	6443159	6823036	5998471	3078844	4045878	2634079	2693586	5058829	4195110	3156007	12543277	11956207	4443413	7300003	5498496	6535221	5602300	6352216	8223181	8206696	16543680	24931567
	Ash (euro)	576139	650340	513981	745954	1040935	1456242	3155295	1488442	1696540	756167	230132	650204	1976026	370516	9802	354644	0	0	0	0	0	0	0	0	0	0	0	0	0	0	0
	Ni waste (euro)	13508202	14348543	13786222	15016065	17620154	9997636	15009074	21111414	21615512	29621659	16760202	25272812	44621222	41940314	27330993	49781218	57771451	66934898	59860702	97717393	68504636	57613635	74034837	85283054	94229212	63774132	87160422	75185828	58915937	72761395	91381728

## Sheet: UNC (R)
Raw data
Data originally in mass
Import
	Year	1988	1989	1990	1991	1992	1993	1994	1995	1996	1997	1998	1999	2000	2001	2002	2003	2004	2005	2006	2007	2008	2009	2010	2011	2012	2013	2014	2015	2016	2017	2018
	Primary (kg)	0	2000	3000	469000	5699	22250	62128	208821	2217	193906	19635885	90572961	66679713	61887144	65608555	42095651	79733485	54714373	30984130	26553665	25943312	14912714	9222167	9126195	430716	4836110	1990323	159202	87873	41846	0
	Co intermediates and powders (kg)	2412238	2245537	2449015	1774863	1572395	1748596	3543248	3937568	4062734	4333533	4591091	4531817	4307034	5959837	4462882	4985213	5938708	18172833	6618968	8385586	40742837	26506605	34597622	57485377	58277342	46175440	73635206	5403330	5368890	5314446	13925147
	Ni mattes (kg)	20321265	17727721	17476097	17130789	24580465	21306313	36568684	31050180	35178389	69910373	50403635	50295382	52287816	60992157	54383566	76663636	56216225	66077941	66764662	70881051	52491998	43026902	54276859	58078405	51724330	51399063	34516293	40794990	87082203	103670003	117240183
	OaH (kg)	88537	184186	227435	181113	402662	356283	796940	1183941	849307	1090146	1612750	1504085	1734981	1588864	1818971	2030926	2822689	2228774	2024537	2678844	1224537	1039827	1354826	1251686	1115638	1318153	1129386	1090184	1284167	1211494	5593383
	Cl (kg)	71967	43189	100649	85191	153530	87224	304527	818723	240904	901300	768574	868427	519030	1036643	138239	318633	675838	628812	432039	0	0	0	0	0	0	0	0	0	0	0	0
	Ac (kg)	30016	34930	95544	123841	103512	62062	88121	157977	115689	67310	204495	163464	160038	274575	279359	394139	289886	238911	114780	0	0	0	0	0	0	0	0	0	0	0	0
	Co waste (kg)	0	0	0	0	0	0	0	0	0	0	0	0	0	0	9578	13687	166650	214015	512890	132094	121375	64124	80580	88746	85451	78373	211769	167002	43664	708381	1196139
	Ni waste (kg)	7804699	7825608	2891880	4565154	22868685	27208961	23562047	18018644	28103015	26273822	18245140	8903949	12235333	12788499	13868366	11908012	17038191	17286607	20865768	29167247	23443245	11888145	17201320	13101676	12179020	13398476	10937476	12094840	12739151	10067100	9979413
Export
	Year	1988	1989	1990	1991	1992	1993	1994	1995	1996	1997	1998	1999	2000	2001	2002	2003	2004	2005	2006	2007	2008	2009	2010	2011	2012	2013	2014	2015	2016	2017	2018
	Primary (kg)	2000	0	0	1750	66027	3890	24685	18115	37592	5642925	2289939	793748	49309	18203919	3190744	438137	1177360	722867	305852	1375894	1135247	1262729	617572	2376142	241132	198716	436067	710129	829912	236800	0
	Co intermediates and powders (kg)	543897	477231	678457	725997	1391290	1494884	2651193	3126921	2729508	3037811	2448859	3669160	4650431	6098060	5074055	5564981	6768466	6160367	7616320	12332972	2849220	1995605	8012430	6863989	4005515	8529905	7797256	1583272	1470130	1415211	2830828
	Ni mattes (kg)	597	309675	1518	0	21000	20726	67912	2863595	1421023	6505917	19496	1239824	1157936	927593	331950	182803	790429	1261299	9671180	19001816	20272396	9036061	14920564	27343755	39294054	29731063	23763285	19825374	43025761	54251395	60614512
	OaH (kg)	1039860	877553	397541	338032	1698801	1355672	1476613	1780629	1391308	1496738	1461055	2065621	2013518	3431488	3822927	3898666	3074360	1386465	3419981	5184699	512622	155453	4192804	3830157	208738	5154327	307296	179182	251841	370871	4410711
	Cl (kg)	127180	33701	17638	19488	28240	22232	48805	166165	110444	173491	118435	496096	205663	140391	205125	220784	27702	25463	49572	0	0	0	0	0	0	0	0	0	0	0	0
	Ac (kg)	134707	167563	21256	49931	132128	257520	271048	580282	645739	577401	773688	416339	1001639	61873	1368629	709298	679386	514779	694166	0	0	0	0	0	0	0	0	0	0	0	0
	Co waste (kg)	0	0	0	0	0	0	0	0	0	0	0	0	0	0	311780	36712	40510	103940	21190	191159	94755	0	13600	32751	35808	55032	187629	104790	158839	1874544	2047403
	Ni waste (kg)	1237688	1459071	1944057	2094104	3990770	4097493	5645570	6507184	6857043	8534170	6042391	8377934	9795479	10575913	8929344	10325152	9370248	12236649	11520517	11673950	10348468	14063350	11879424	12210924	23103206	11096331	14633637	11893188	12537812	14594671	13141533
Data originally in monetary value
Import
	Year	1988	1989	1990	1991	1992	1993	1994	1995	1996	1997	1998	1999	2000	2001	2002	2003	2004	2005	2006	2007	2008	2009	2010	2011	2012	2013	2014	2015	2016	2017	2018
	Primary (US$)	0	0	0	0	1709	14243	26984	1083	447	0	560	0	0	414	0	0	0	0	0	0	0	0	147	12401	13332	0	0	0	884	0	0
	Co intermediates and powders (US$)	136642	134854	263639	97335	5044102	5235534	11671350	9012412	6783091	17055745	62330997	2300705	18000	13000	47000	0	0	0	0	0	0	29058232	11630	0	30222	0	6692849	168409076	176477143	26	24735828
	Ni mattes (kUS$)	0	0	16	0	0	0	499	4000	0	0	65	3000	0	0	2000	0	0	5	0	0	0	0	0	4	0	413	4960	6	306	0	0
	OaH (US$)	0	0	0	0	10491	17708	10187	0	1600	12	117	0	19	0	0	5	234	0	568	662	0	0	0	534	9	1542	182	224193	66715	1481	15271903
	Cl (US$)	67	14	0	0	2248	10013	10245	29633	9550	123	4124	3349	81	305	283	79	158	452	100	0	0	0	0	0	0	0	0	0	0	0	0
	Ac (US$)	0	0	0	0	836	1060	1950	7171	2061	20068	1406	196	0	1000	0	0	0	0	0	0	0	0	0	0	0	0	0	0	0	0	0
	Co waste (US$)	0	0	0	0	0	0	0	0	0	0	0	0	0	0	0	0	0	0	0	0	0	0	0	0	0	0	0	0	0	147	0
	Ni waste (US$)	0	0	0	0	0	1406	127	439	0	2000	0	60	0	1193	0	0	0	0	534	0	0	0	0	0	84539	0	0	0	5582	0	0
Export
	Year	1988	1989	1990	1991	1992	1993	1994	1995	1996	1997	1998	1999	2000	2001	2002	2003	2004	2005	2006	2007	2008	2009	2010	2011	2012	2013	2014	2015	2016	2017	2018
	Primary (US$)	0	0	0	0	0	0	0	0	0	34811	0	0	0	0	0	0	0	0	0	148	0	131	0	0	0	1	0	0	2801	0	0
	Co intermediates and powders (US$)	0	0	0	0	49829	47384	31748	0	0	1000	38358	0	0	0	0	0	9	0	0	0	0	82	0	30	212191002	61	0	2	2	37	135
	Ni mattes (US$)	0	22000	0	0	0	128	180	0	0	0	2000	0	109	0	1443	249	136	2000	5887	0	0	0	0	30680	22	3	0	50049	0	83099	777686
	OaH (US$)	0	0	0	0	171	6370	12114	0	0	0	0	0	0	0	0	0	0	0	4	0	0	79	41	4503	97242572	12	112605167	135	51	386	8
	Cl (US$)	0	0	0	0	0	5265	8101	0	87844	140469	84279	85437	0	1066	1324	44466	5033	1206	1222	0	0	0	0	0	0	0	0	0	0	0	0
	Ac (US$)	0	0	0	0	0	0	0	200	0	142703	266339	0	0	7713185	0	0	0	0	0	0	0	0	0	0	0	0	0	0	0	0	0
	Co waste (US$)	0	0	0	0	0	0	0	0	0	0	0	0	0	0	0	0	0	0	0	0	0	0	0	0	0	0	0	0	0	0	0
	Ni waste (US$)	0	0	0	0	0	0	45522	9051	0	0	0	0	0	0	0	0	0	0	0	0	0	0	0	0	0	0	0	97	0	0	0
Data originally as special category
Import
	Year	1988	1989	1990	1991	1992	1993	1994	1995	1996	1997	1998	1999	2000	2001	2002	2003	2004	2005	2006	2007	2008	2009	2010	2011	2012	2013	2014	2015	2016	2017	2018
	Primary (kg)	0	0	0	0	0	0	0	0	0	0	0	0	0	0	0	0	0	0	0	0	0	0	0	0	0	0	0	0	0	0	0
	Co intermediates and powders (kg)	0	0	0	0	0	0	0	0	0	5312	2375	0	0	0	0	369667	462000	417400	351400	655200	637100	0	0	0	0	0	0	0	0	0	0
	Ni mattes (kg)	0	0	0	0	0	0	0	0	0	378	18959827	0	0	0	0	0	0	0	0	0	0	0	0	0	0	0	0	0	0	0	0
	OaH (kg)	0	0	0	0	0	0	0	0	0	2187	28312	0	0	0	0	0	0	0	0	0	0	0	0	0	0	0	0	0	0	0	0
	Cl (kg)	0	0	0	0	0	0	0	0	0	0	0	0	0	0	0	0	0	0	0	0	0	0	0	0	0	0	0	0	0	0	0
	Ac (kg)	0	0	0	0	0	0	0	0	0	0	0	0	0	0	0	0	0	0	0	0	0	0	0	0	0	0	0	0	0	0	0
	Co waste (kg)	0	0	0	0	0	0	0	0	0	0	0	0	0	0	0	0	0	0	0	0	0	0	0	0	0	0	0	0	0	0	0
	Ni waste (kg)	0	0	0	0	0	0	0	0	0	222	307812	0	0	0	0	0	0	0	0	0	0	0	0	0	0	0	0	0	0	0	0
Export
	Year	1988	1989	1990	1991	1992	1993	1994	1995	1996	1997	1998	1999	2000	2001	2002	2003	2004	2005	2006	2007	2008	2009	2010	2011	2012	2013	2014	2015	2016	2017	2018
	Primary (kg)	0	0	0	0	0	0	0	0	0	0	0	0	0	0	0	0	0	0	0	0	0	0	0	0	0	0	0	0	0	0	0
	Co intermediates and powders (kg)	0	0	0	0	0	0	0	0	0	0	14375	0	0	0	0	0	0	0	0	0	9199509	0	0	0	0	0	0	0	0	0	0
	Ni mattes (kg)	0	0	0	0	0	0	0	0	0	0	28125298	0	0	0	0	0	0	0	0	0	0	0	0	0	0	0	0	0	0	0	0
	OaH (kg)	0	0	0	0	0	0	0	0	0	0	0	0	0	0	0	0	0	0	0	0	3657390	0	0	0	0	0	0	0	0	0	0
	Cl (kg)	0	0	0	0	0	0	0	0	0	0	0	0	0	0	0	0	0	0	0	0	0	0	0	0	0	0	0	0	0	0	0
	Ac (kg)	0	0	0	0	0	0	0	0	0	0	0	0	0	0	0	0	0	0	0	0	0	0	0	0	0	0	0	0	0	0	0
	Co waste (kg)	0	0	0	0	0	0	0	0	0	0	0	0	0	0	0	0	0	0	0	0	0	0	0	0	0	0	0	0	0	0	0
	Ni waste (kg)	0	0	0	0	0	0	0	0	0	0	354687	0	0	0	0	0	0	0	0	0	0	0	0	0	0	0	0	0	0	0	0
Total value in monetary value
Import
	Year	1988	1989	1990	1991	1992	1993	1994	1995	1996	1997	1998	1999	2000	2001	2002	2003	2004	2005	2006	2007	2008	2009	2010	2011	2012	2013	2014	2015	2016	2017	2018
	Primary (US$)	0	32000	51000	23430	155053	396453	2048611	6478461	5341	1309373	33035733	107291289	96329932	84751087	63339365	30226974	156284439	85630873	49143806	113534578	210918541	66545482	62604472	53155490	39718742	23736276	13717306	2263997	1658401	661159	0
	Co intermediates and powders (US$)	44532030	46798842	54374592	41096808	71151911	51526797	151877297	202237439	172324046	170439460	218942939	131206664	108962617	115513318	74022149	95093035	266037852	179256290	241161539	354293045	669988354	225908442	332702627	397225311	318097978	283739613	411485522	328784583	318776525	236347257	614814393
	Ni mattes (US$)	170773171	169492516	125885001	110758819	141135925	98331091	163587163	236140438	214158613	400036990	169050544	165502089	266016122	239220054	148112528	311546473	350381267	398307926	614512598	945966188	565750072	317480171	595062438	764480762	452785127	456180370	327083874	307173422	478656714	571270260	927520366
	OaH (US$)	1093151	2456367	3216967	3703747	10737852	7151065	23660725	46155280	28591837	32224035	46898062	30441308	27937460	20812415	20351428	30657676	73287163	46286322	37330656	66473872	63924204	21406776	39114062	34060937	25817008	26600956	25553155	22376401	22531337	45234447	117363202
	Cl (US$)	533359	178757	574221	584921	2213030	615691	3044853	8914649	2212968	7378459	7140348	6664222	2887264	3349621	824653	1183987	7282394	4011089	2237199	0	0	0	0	0	0	0	0	0	0	0	0
	Ac (US$)	139240	171783	551330	953083	1213530	528992	1307164	2276347	1342533	684847	1921956	1390162	1414304	1848586	1553128	2154331	2969524	1998842	688371	0	0	0	0	0	0	0	0	0	0	0	0
	Co waste (US$)	0	0	0	0	0	0	0	0	0	0	0	0	0	0	139753	206719	1009707	4105397	9066371	3881029	3301558	1127321	1810266	2095183	1236516	1146594	2650523	2588396	569055	11061611	21793230
	Ni waste (US$)	22441615	29052289	9153461	15474844	79264396	83515383	67853324	64814495	91040561	77159902	45700318	21423292	36271854	39327568	39370392	42316075	94171249	112303812	194098779	326812676	215971274	90618011	151820138	144409920	104528144	92065302	85687121	60016059	57639693	49479370	56029736
Export
	Year	1988	1989	1990	1991	1992	1993	1994	1995	1996	1997	1998	1999	2000	2001	2002	2003	2004	2005	2006	2007	2008	2009	2010	2011	2012	2013	2014	2015	2016	2017	2018
	Primary (US$)	63919	0	0	4442	105381	7468	24818	292846	83407	1399453	4332466	450879	139916	663347	246920	368513	1583680	1632241	635057	2942511	4610095	1630710	2309665	2834856	1087046	1576052	1853594	1741708	2115188	727619	0
	Co intermediates and powders (US$)	17041175	15234809	21131058	27672353	66352641	56683900	115952817	136137240	134320822	133382431	100064616	120282824	141189164	155004096	124141860	142343176	326470583	283725813	340388591	548468521	227501610	97451959	344420839	325175355	313596536	265769781	274057349	58554579	57151578	72120066	168444628
	Ni mattes (US$)	15000	46702	8000	0	80073	122170	369268	20146497	10325903	41092497	107118	1587961	1522553	5766239	1422312	1241242	3218833	15137246	35283880	92519713	68827538	15050294	46776576	133371567	181361080	115772490	56725579	50678237	164219538	289157650	424983547
	OaH (US$)	5539672	5293368	6170593	8745543	22949561	13925473	23948316	30335001	35665869	40106554	34918294	39612624	44656376	66043744	54640820	62988660	85039007	51198086	64380718	124170972	10579553	6675070	123583638	119460559	100697860	122591374	119301175	3671635	4495742	10569968	274639947
	Cl (US$)	611747	152230	109042	141543	466345	223265	455113	3128010	1379751	2526039	2811908	1325950	1610160	1151884	1413425	1608659	889752	473285	581770	0	0	0	0	0	0	0	0	0	0	0	0
	Ac (US$)	670479	739103	145530	510914	1923992	2084036	3186590	9165383	9445543	6940514	8846426	3576125	7298726	8364740	7756553	4693125	9214638	6732029	8485389	0	0	0	0	0	0	0	0	0	0	0	0
	Co waste (US$)	0	0	0	0	0	0	0	0	0	0	0	0	0	0	235099	367235	453909	456761	19677	447300	3022217	0	266345	384936	766126	2684210	1198693	682308	1485655	18460072	29463305
	Ni waste (US$)	7821959	8059824	9773077	10491299	16497180	12284994	19596735	28196975	28110259	33083237	18935060	27963408	44580628	44443192	32818818	62116315	83842751	89926978	81814814	146119028	118813767	90776393	107675760	127294981	128638683	95217582	123674562	86734962	66250012	85394140	112757954

## Sheet: UNC (P)
Raw data
Data originally in mass
Import
	Year	1988	1989	1990	1991	1992	1993	1994	1995	1996	1997	1998	1999	2000	2001	2002	2003	2004	2005	2006	2007	2008	2009	2010	2011	2012	2013	2014	2015	2016	2017	2018
	Primary (kg)	0	0	0	8273139	5742	1375	105052	70179	164318	1167267	5683801	1085991	1164911	958771	426614	181064	4655199	2110981	3043871	5472178	4645436	422566	924851	42538	17955	305003	476108	1754537	401157	423551	54578
	Co intermediates and powders (kg)	86443	337424	686217	838818	479630	2029221	3758459	2913048	5552042	10513889	9758374	17677857	13981256	12358369	10405274	13834533	12191663	8452751	9242771	17174405	18889763	16313823	15891648	17016896	17269001	14997389	17666468	20252336	14571652	13790074	14634554
	Ni mattes (kg)	13539789	15822674	18819659	17592195	20553934	19635876	17506249	12398292	9715566	9257718	16353390	68476538	66167845	79287500	71021990	67444010	72133005	71013714	33376629	43248460	61255003	700046905	49505512	51458913	48239633	52928631	25868884	11741009	46812098	106802838	110035384
	OaH (kg)	110	987	53100	225704	336693	745755	2344868	2109402	1450904	1274923	1574721	1728674	2773369	1804526	2109298	2216207	2280282	2789445	2594326	2172268	1657480	1056255	1477897	1129726	1543498	1581232	1371564	1344739	1457733	2187221	1659839
	Cl (kg)	75	99	103	6093	26483	462306	434774	1882665	500149	1189847	1307759	908053	599865	975890	235462	380579	1051724	1282794	919323	2000	2000	0	0	0	0	0	0	0	0	0	0
	Ac (kg)	22791	23347	22679	63935	20562	177644	188940	556484	222455	165309	239883	212253	175271	292246	393091	357391	304560	404599	647511	144811	45100	0	0	0	0	0	0	0	0	0	0
	Co waste (kg)	0	0	0	0	0	0	0	0	0	0	0	0	0	0	130434	412387	755852	275855	519231	941898	660193	199501	429902	394761	593875	441395	519515	609794	472502	943615	1024147
	Ni waste (kg)	996897	1046668	1350503	5968626	4447237	8206003	9172518	10207079	11888836	15579626	15677768	7284484	12782287	13103073	11604646	9528562	14809887	20000399	23274360	23186351	19878410	14180020	22579199	24322738	25068693	13548048	12792693	11677846	16383507	12555980	22662739
Export
	Year	1988	1989	1990	1991	1992	1993	1994	1995	1996	1997	1998	1999	2000	2001	2002	2003	2004	2005	2006	2007	2008	2009	2010	2011	2012	2013	2014	2015	2016	2017	2018
	Primary (kg)	597	1187	23898	1753	8228	475900	434606	33718	21473	203626	1289450	2501541	927873	441732	729394	815773	1514374	2440980	487766	419746	813821	1242067	402131	183151	1019226	231722	300877	407130	489905	280037	193919
	Co intermediates and powders (kg)	981552	1396682	1763718	2975376	2387299	4317171	4501169	5309794	5975365	5920898	5053052	5895636	7450098	8008213	7867154	8259048	9087532	8797732	8586434	9010760	8831786	7029297	8182433	8586357	9029997	7897549	9429566	7936388	10677657	12783063	10944226
	Ni mattes (kg)	189879	1600415	2953856	6561702	5182674	6614415	3515964	5690893	3834434	2926694	1670644	893887	2721136	3367488	235284	6939195	10024023	3600769	12128111	36479106	23654595	10502065	15635404	23859121	34653556	31575251	24897836	23767298	49974199	85076748	108781169
	OaH (kg)	438991	501420	828537	1425402	925876	2240966	2369312	3268714	3489635	4728949	4023814	10397814	6718505	4620891	13640266	9275803	9024678	5960867	6466638	22087902	7877955	6149022	6266378	7119441	10617192	10323738	10146494	9361880	8453986	10570976	9583325
	Cl (kg)	19678	34978	33936	54343	220877	90421	89627	68481	61321	525998	190033	123635	180495	218719	243649	314170	69640	43708	68846	2328	36	58	28916	76	67	2	0	0	16	0	0
	Ac (kg)	216646	326016	109635	109268	248562	357273	371775	658438	721142	1038264	790084	703837	663672	781110	1088403	628063	532727	346661	583579	43471	7854	0	0	0	200	0	0	0	0	0	0
	Co waste (kg)	0	0	0	0	0	0	0	0	0	0	0	0	0	0	879112	692892	926235	902815	526020	1255898	1264061	553065	659747	545073	646549	633829	1111158	1341669	1317122	2032382	3611159
	Ni waste (kg)	1217777	1081329	1026982	3825739	4275045	11015591	6423249	7028218	8057251	10515388	8409355	11444011	13364370	15214508	12258397	14049295	14259635	13086709	9411211	11933274	11666510	11688573	10632986	9344928	10866008	10566288	14875205	12062175	13476511	15722854	15410135
Data originally in monetary value
Import
	Year	1988	1989	1990	1991	1992	1993	1994	1995	1996	1997	1998	1999	2000	2001	2002	2003	2004	2005	2006	2007	2008	2009	2010	2011	2012	2013	2014	2015	2016	2017	2018
	Primary (US$)	0	0	0	0	0	9192	0	0	252503	1090	144198	0	937867	0	336333	4107517	0	0	0	0	0	0	31	0	0	0	0	157	0	10000	68078
	Co intermediates and powders (US$)	0	0	3034	0	854243	2905419	0	2541360	32259442	8029264	8165696	0	0	0	0	0	0	0	0	3	0	0	203	0	0	0	0	400	617	124	28
	Ni mattes (kUS$)	0	2663	0	2450	3957069	18622083	0	12979039	6878236	8684914	703880	0	144298	3101173	188320	135226	274511	249257	4592	0	0	0	3273	336	0	0	0	0	3	412	0
	OaH (US$)	0	0	0	0	224587	166409	0	5673498	199142	171802	504056	0	0	69	0	4320	0	10	0	0	3	0	0	14	5	0	1366	6	15	26	0
	Cl (US$)	0	0	0	0	0	0	0	0	0	0	0	0	9	0	0	27591	0	7055	0	0	0	0	0	0	0	0	0	0	0	0	0
	Ac (US$)	0	0	0	0	3785	0	0	0	0	0	0	0	0	74256	0	0	0	0	0	0	0	0	0	0	0	0	0	0	0	0	0
	Co waste (US$)	0	0	0	0	0	0	0	0	0	0	0	0	0	0	0	0	0	0	0	9009	0	0	0	0	0	0	0	376	0	1245	0
	Ni waste (US$)	0	0	0	0	51253	18891	0	253558	24480	167306	37498	156000	0	0	0	0	0	0	0	0	0	0	0	0	0	0	0	0	17009	0	1588
Export
	Year	1988	1989	1990	1991	1992	1993	1994	1995	1996	1997	1998	1999	2000	2001	2002	2003	2004	2005	2006	2007	2008	2009	2010	2011	2012	2013	2014	2015	2016	2017	2018
	Primary (US$)	0	0	0	0	0	0	0	3078	0	0	2000	884	106145	389176	0	0	0	0	0	70534	38400	0	280	57	45293	10	0	769	0	0	1067
	Co intermediates and powders (US$)	0	678	37049	20177	9038	6768	2498	3679000	2101000	2798000	4868785	1846000	8	0	0	35279	0	0	0	0	66168731	1515046	4384759	6680831	4554366	1506889	2964636	4320324	2847607	1250879	6519154
	Ni mattes (US$)	0	0	0	3873	0	1587	0	33623	2000	0	5000	50000	0	50815	0	0	0	0	0	1882	1078	1581	1	0	6	0	0	0	0	0	0
	OaH (US$)	0	3790	69320	1788	4000	0	810	0	0	13000	149580	24536	0	8	7	2	4	6	58	24	110	34	35	575957	274745	241	786453	362217	3221	1961	662749
	Cl (US$)	0	0	761	0	0	602	0	0	0	3000	5370	3000	147	11	77013	187	200	118	33	46	323	460	0	0	0	0	0	0	0	0	0
	Ac (US$)	0	0	1808	0	11000	0	0	0	19000	6000	509	1384	0	0	0	0	41	368	111	140	0	32	0	0	0	21	0	0	0	0	0
	Co waste (US$)	0	0	0	0	0	0	0	0	0	0	0	0	0	0	0	0	0	0	0	0	0	0	0	0	0	0	0	0	0	0	0
	Ni waste (US$)	0	0	4535	0	0	0	0	1000	8000	0	0	0	0	0	0	0	0	0	0	0	0	0	0	0	0	0	0	0	0	9	4400010
Data originally as special category
Import
	Year	1988	1989	1990	1991	1992	1993	1994	1995	1996	1997	1998	1999	2000	2001	2002	2003	2004	2005	2006	2007	2008	2009	2010	2011	2012	2013	2014	2015	2016	2017	2018
	Primary (kg)	0	0	0	0	0	0	0	0	0	0	0	0	0	0	0	0	0	0	0	0	0	0	0	0	0	0	0	0	0	0	0
	Co intermediates and powders (kg)	0	0	0	0	0	0	0	0	0	0	0	0	0	0	0	0	0	0	0	0	0	0	0	0	0	0	0	0	0	0	0
	Ni mattes (kg)	0	0	0	0	0	0	0	0	0	0	0	0	0	0	0	0	0	0	0	0	0	0	0	0	0	0	0	0	0	0	0
	OaH (kg)	0	0	0	0	0	0	0	0	0	0	0	0	0	0	0	0	0	0	0	0	0	0	0	0	0	0	0	0	0	0	0
	Cl (kg)	0	0	0	0	0	0	0	0	0	0	0	0	0	0	0	0	0	0	0	0	0	0	0	0	0	0	0	0	0	0	0
	Ac (kg)	0	0	0	0	0	0	0	0	0	0	0	0	0	0	0	0	0	0	0	0	0	0	0	0	0	0	0	0	0	0	0
	Co waste (kg)	0	0	0	0	0	0	0	0	0	0	0	0	0	0	0	0	0	0	0	0	0	0	0	0	0	0	0	0	0	0	0
	Ni waste (kg)	0	0	0	0	0	0	0	0	0	0	0	0	0	0	0	0	0	0	0	0	0	0	0	0	0	0	0	0	0	0	0
Export
	Year	1988	1989	1990	1991	1992	1993	1994	1995	1996	1997	1998	1999	2000	2001	2002	2003	2004	2005	2006	2007	2008	2009	2010	2011	2012	2013	2014	2015	2016	2017	2018
	Primary (kg)	0	0	0	0	0	0	0	0	0	0	0	0	0	0	0	0	0	0	0	0	0	0	0	0	0	0	0	0	0	0	0
	Co intermediates and powders (kg)	0	0	0	0	0	0	0	0	0	0	0	0	0	0	0	0	0	0	0	0	0	0	0	0	0	0	0	0	0	0	0
	Ni mattes (kg)	0	0	0	0	0	0	0	0	0	0	0	0	0	0	0	0	0	0	0	0	0	0	0	0	0	0	0	0	0	0	0
	OaH (kg)	0	0	0	0	0	0	0	0	0	0	0	0	0	0	0	0	0	0	0	0	0	0	0	0	0	0	0	0	0	0	0
	Cl (kg)	0	0	0	0	0	0	0	0	0	0	0	0	0	0	0	0	0	0	0	0	0	0	0	0	0	0	0	0	0	0	0
	Ac (kg)	0	0	0	0	0	0	0	0	0	0	0	0	0	0	0	0	0	0	0	0	0	0	0	0	0	0	0	0	0	0	0
	Co waste (kg)	0	0	0	0	0	0	0	0	0	0	0	0	0	0	0	0	0	0	0	0	0	0	0	0	0	0	0	0	0	0	0
	Ni waste (kg)	0	0	0	0	0	0	0	0	0	0	0	0	0	0	0	0	0	0	0	0	0	0	0	0	0	0	0	0	0	0	0
Total value in monetary value
Import
	Year	1988	1989	1990	1991	1992	1993	1994	1995	1996	1997	1998	1999	2000	2001	2002	2003	2004	2005	2006	2007	2008	2009	2010	2011	2012	2013	2014	2015	2016	2017	2018
	Primary (US$)	0	0	0	1203274	263290	16003	1260724	667364	2463369	9049598	38121839	6236300	11202613	8571041	4301009	4220705	14175238	15583236	21634467	35674517	50645658	5424328	8646721	106640	165129	979878	10946523	16293372	1049212	5322539	724442
	Co intermediates and powders (US$)	4605034	9203131	14648535	21992011	21925968	58440255	110440978	157705325	293699541	441590113	315519429	322262508	291715028	189138258	154044971	274042932	514079619	253107698	290895794	655549151	728179027	301209241	337755718	356992730	327947436	290735835	340688289	361121639	275447448	425974087	856466586
	Ni mattes (kUS$)	106554769	135161161	140095887	122668217	165873484	131090480	97617618	104119479	75664239	71133052	52045496	261956377	380944318	385635614	351898880	494865187	785453793	827349930	315565142	493485203	760923791	239056934	425632830	527006688	390923285	384077633	286486409	95252394	273579440	639157279	793540222
	OaH (US$)	12968	24824	1083664	2816275	6291356	16154596	31747600	32721134	29145537	38530366	47248648	37993411	53665927	20537453	17213710	25391985	62009568	50874257	45394108	70087540	86323604	24943814	40781683	31161086	32434662	33891798	30806438	26710340	25394898	69265404	83205434
	Cl (US$)	8331	7270	18134	51958	275210	4111739	3438455	10390650	5876883	10144619	15211719	7479375	3038137	3416887	755065	1233057	7276808	6137644	4228459	11571	25855	0	0	0	0	0	0	0	0	0	0
	Ac (US$)	283558	279767	224186	626958	404522	1850821	2455941	3635728	2901946	1862425	2696242	1487852	1423860	1848490	2225693	2031201	3366555	3730468	2822189	813965	126664	0	0	0	0	0	0	0	0	0	0
	Co waste (US$)	0	0	0	0	0	0	0	0	0	0	0	0	0	0	4354020	2544452	10695254	3388716	4967972	14970235	13639112	3895709	6928209	7043637	9353016	5072085	6797981	8877340	5268614	14843303	24465433
	Ni waste (US$)	3035157	4785289	4777402	10340615	7245423	16234010	17396121	24401202	31025106	43255909	40118219	16696306	33583876	30870414	26370116	27578695	56066493	90079706	119495274	169499936	116125448	49788462	92062009	96133439	73600179	59802953	79254085	44795259	52495583	45724173	60699377
Export
	Year	1988	1989	1990	1991	1992	1993	1994	1995	1996	1997	1998	1999	2000	2001	2002	2003	2004	2005	2006	2007	2008	2009	2010	2011	2012	2013	2014	2015	2016	2017	2018
	Primary (US$)	17030	39607	1226	65011	70945	1328430	744638	498250	497024	592288	2010662	3171447	4752218	3369053	1829081	1435123	2165600	9302874	1933245	3425058	6114342	7344279	1137859	795440	5724635	1005344	941848	645399	830099	1280079	997671
	Co intermediates and powders (US$)	33972405	47934027	62274340	111152175	143896886	168771353	225035265	310878823	325183283	288109311	218652959	214351847	216506414	195691222	144408713	180103457	433810568	365886839	307394913	512032651	813311100	277328404	379028108	372261867	297785069	239841702	303888483	256516281	232720207	472877875	736378939
	Ni mattes (US$)	1322026	10575037	15672904	23466601	8739796	11966365	9577909	32265184	19733495	17666528	8585677	2731653	10321656	8199424	1253484	11428319	34416316	36556459	71032127	133906042	79234255	23818595	38453709	110381232	167644337	129561401	68638478	45815892	170392319	396954430	715861314
	OaH (US$)	6992770	8270928	14092387	28474012	37727902	39852762	51637466	94518567	117706511	137218953	131331140	149469696	159754161	97064781	96530897	158559338	318898109	168190846	175990403	294858508	478152835	171586388	194278034	194640088	289535790	253754393	276319031	250047110	176250100	366234588	577682935
	Cl (US$)	123105	213961	215824	497099	1498342	962113	1128013	1216362	699830	1698731	2176536	1466367	1662537	1846236	1979346	2641318	798595	651849	677644	44547	4413	4992	28036	8980	7216	248	0	0	378	0	0
	Ac (US$)	1022003	1492863	535580	988991	3008662	2992339	4108247	10289939	10551088	10584096	8585666	5657918	5445310	5933057	6228912	4061678	6584050	3777931	4690999	368918	211116	32	0	0	1663	21	0	0	0	0	0
	Co waste (US$)	0	0	0	0	0	0	0	0	0	0	0	0	0	0	2796215	4933163	10184785	11896906	8838841	24566489	29573933	9095439	10538070	9113710	9168077	9009461	13348943	11266425	11893971	22214393	46743197
	Ni waste (US$)	1466525	1975419	2502769	15297987	15547681	25733014	21289490	32305495	36229478	41050160	28003828	32765693	45985209	43319738	39757542	70961929	100181212	81547952	88655722	165164860	126998440	74998717	100179795	107889515	113965709	95740602	136982477	101028801	79560002	110871284	134947521

## Sheet: Uljas
Imports to Finland of 81052000 data from Finish statistics
				With average value			Following trend of the graph
Period	Quantities (kg)	Value (Euro)	Value/mass	Estimated value/mass (average 2010-2014)	Estimated quantities kg	Estimated quantities kg of Co	Estimated value/mass (by trend)	Estimated quantities kg	Estimated quantities kg of Co
2018		756315547		2.97385	2.54322e+08	4.32347e+07	6.88212	1.09896e+08	1.86823e+07
2017		461946677		2.97385	1.55336e+08	2.64071e+07	3.91168	1.18094e+08	2.0076e+07
2016	…	165800951		2.97385	5.57529e+07	9.47799e+06	2.59117	6.39869e+07	1.08778e+07
2015	…	153877293		2.97385	5.17434e+07	8.79638e+06	3.45718	4.45095e+07	7.56662e+06
2014	66291637	183798520	2.77257			1.12696e+07			1.12696e+07
2013	40930254	105830970	2.58564			6.95814e+06			6.95814e+06
2012	54040624	140327215	2.5967			9.18691e+06			9.18691e+06
2011	53950648	161995997	3.00267			9.17161e+06			9.17161e+06
2010	30620317	119776923	3.91168			5.20545e+06			5.20545e+06
2009	24017313	72817436	3.03187			4.08294e+06			4.08294e+06
2008	36401214	250517427	6.88212			6.18821e+06			6.18821e+06
2007	27546957	105834903	3.84198			4.68298e+06			4.68298e+06
2006	26906938	73130255	2.7179			4.57418e+06			4.57418e+06
2005	13609350	31496306	2.31431			2.31359e+06			2.31359e+06
2004		91486236
2003		26249754
2002		22586000
2001		25863000
2000		6496000
1999		4054000
1998		56181000
1997		15860000
1996		5852000
1995		1231000

## Sheet: Co price
References	http://www.metalary.com/cobalt-price/
	https://www.poundsterlinglive.com/bank-of-england-spot/historical-spot-exchange-rates/usd/USD-to-EUR
Year	Price (US$/metric ton)	USD to euro	Price (euro/metric ton)
1988	15630.8	0.859794	13439.2
1989	16843.3	0.911689	15355.9
1990	22244.6	0.787133	17509.5
1991	37302.2	0.814453	30380.9
1992	50551.9	0.770787	38964.8
1993	30401.7	0.848568	25797.9
1994	54365.9	0.829619	45103
1995	64396.9	0.74592	48035
1996	56217.8	0.776989	43680.6
1997	51455.8	0.887935	45689.4
1998	47245	0.8971	42383.5
1999	44231.5	0.945837	41835.8
2000	41590.5	1.08696	45207.1
2001	39239.5	1.11111	43599.4
2002	44423.5	1.05263	46761.6
2003	39213.5	0.884956	34702.2
2004	35502.5	0.806452	28631
2005	30122.5	0.806452	24292.3
2006	34864.4	0.793651	27670.2
2007	61120.5	0.729927	44613.5
2008	93242.1	0.680272	63430
2009	80420.8	0.719424	57856.7
2010	46980.4	0.75188	35323.6
2011	38329.4	0.719424	27575.1
2012	31234.5	0.78125	24401.9
2013	24423.5	0.75188	18363.6
2014	27102.1	0.75188	20377.5
2015	33864.2	0.900901	30508.3
2016	23861.4	0.900901	21496.8
2017	37347.4	0.884956	33050.8
2018	80490.7	0.847458	68212.4

## Sheet: Estimated commodities price
UN Comtrade	As reporters
Import
Co ores
	1988	1989	1990	1991	1992	1993	1994	1995	1996	1997	1998	1999	2000	2001	2002	2003	2004	2005	2006	2007	2008	2009	2010	2011	2012	2013	2014	2015	2016	2017	2018
Austria									3.85899										33.1116	63.7178	80.1618	33.3934	40.8125				38.2		219.833
Belgium												4.15285	4.2221	4.8037	17	2.61051	2.0717	2.74336	1.4881	7.28736	6.30162	2.87743	2.5109	9.83429	12.2397	15.3446	28.4984	22.0725	21.0835	28.6579
Bel-Lux								58.2949	16.7823	15.4295	4.33011
Bulgaria									83.4688				30.436	2.24133					78.9565	47.62					42
Croatia
Cyprus
Czechia									27.4642	51.2784	6.87701		44.9485	44.6291		39.4647	7.13161	40.9275	45.7558	44.9159	62.8955	49.0845	18.9787	91.2084	82.6656	77.3902	83.8143	55.2049	54.044
Denmark				9.39532			5.35964												0.142917
Estonia															1.04946
Finland					29.9438			61.8902		6.2552	1.44256	1.17219	1.4377	1.36576	0.963088	0.731603	2.0333	1.57951	1.62361	4.41355	8.29031	4.37128	6.71403	6.13285	5339.29	4.70964	6.09098	5.20948	5.00831
France							7.91351	29.2326	34.7067	22.1725	4.76618	14.7555	20.1073	15.1493	12.2134	11.3097	14.4298	55.9925	23.7299	65.3584	6.39333	32.3717	50.368	7.57831	9.47451	19.5241	11.8796	16.7663	7.19291
Germany	3.5	17.7353	17				36.7923	5.41028				37.0474	27.9204	2.05185	13.399		1.14286			59.3277	60.1411	33.7244	22.0039	14.6556	7.14218	2.48458	10.1489	0.804616	171.25
Greece						76.4251	186.3	0.776048	81.66	2.9873			84.0179	57.2868	17.494									46.352				68
Hungary																											10.7656
Ireland					5.18598	3.398	3.09951	1.43859	1.49516	3.33908	2.0524	4.376	2.25899	1.5	1.54442	2.97823	2.5697	2.58126	4.84633	4.15055	9.57531	10.0524	14.3897	19.6849	38.6678	58.0925	58.5624	75.7401	48.6229
Itay										68.2384		6.8	51.2774	32.3167	1.45056	0.319757	4.50028	18.7188	7.74471	5.73176	30.4692	61.5402	24.0138	11.0835	1.40025	26.7337	46.7734	18.5913	39.846
Latvia
Lithuania																				1.53585	150.16	40.36	46.88
Luxembourg																21.7715	58			76.2395	113.483	47.613	58.045	47.8511	41.4355	40.371	40.7949	40.0806	35.7317
Malta								0.166884														15.3333	0.384537
Netherlands						0.110486	0.484432	19.4863	127.295	20.7564	20.332	6.22886	2.18988	2.07066	3.12854	62.0793			7.52096	4.62412	43.4141		17.9294	0.246371	76.5333	28.8595	17.6007		20.4555
Poland								0.166884									23		90	106						1603.5	12.1845
Portugal								111.223	106.233	83.6769	124.756	64.4666	41.7512	35.5322	10.7859	33.6551	41.1149	45.06	42.0674	49.8261	63.3108	47.1733	47.2447	36.6117	43.0793	42.6608	40.1087	35.48
Romania				0.0499574													9.87			472.5		14.92	2.78008			11.6	4.64
Slovakia																							1047			39.68	44.0239	2.56623
Slovenia								59.1449
Spain		0.6595		1.25725	1.24233	26.9039	42.9525	55.7725	44.4262	36.4132	32.397		5.19431		26.154	16.3385	13.8199	14.2964	41.5524	57.5346	70.9292	14.6245	246.7	2.47517	30.6966	676	4.65911	27.0008	24.0489
Sweden					103.379	12.1283											33.5261	38.1399	40.8075	73.5433	83.545	40.042	2.643
Average EU	3.5	9.19742	17	3.56751	34.9378	23.7932	40.4146	33.5836	52.739	31.0547	24.6192	17.3749	26.3135	18.0861	9.56202	19.1259	16.4008	24.4488	29.9534	67.3133	56.3621	29.8321	97.0234	24.4762	477.052	189.068	28.6716	30.6264	58.8288	28.6579
Co OaH
	1988	1989	1990	1991	1992	1993	1994	1995	1996	1997	1998	1999	2000	2001	2002	2003	2004	2005	2006	2007	2008	2009	2010	2011	2012	2013	2014	2015	2016	2017	2018
Austria							41.7819	52.8863	52.3373	45.4123	41.7146	17.6526	26.4472	28.457	24.5664	23.9317	37.7519	101.1	54.6934	60.0941	16.8142	36.8108	41.1491	40.1588	37.1984	5.51862	23.3552	29.1744	28.5978	44.6567	67.6839
Belgium												24.1865	12.499	9.7889	11.6641	15.3381	20.0957														11.2117
Bel-Lux								35.5818	30.0267	26.6837	29.9252
Bulgaria										37.0744	22.9685	32.6919	34.3537	278.19	17.655	15.8992	39.5918	19.155	14.1566	43.8215	84.9044	21.6573	34.0855	17.9171	34.8267	39.3351	27.1337	25.472	24.34	10.9407	46.9167
Croatia					44.3723	28.6943	41.8773	46.011	49.1816	34.8676	33.4111	22.4321	25.7228	17.0577	11.2936	13.3252	28.548	4.11933	23.2306	37.6812	56.0565	28.5825	34.0638			465.3	168.19	40.1067	47.4505	41.8547	70.34
Cyprus		3.19942	4.27962		72.125	108.909	22	3.85074	7.82474	4.93354					1.84		1.44697	1.47298		11.3722	329.667	15	158.182	145	27.3929	13.6667	3.34131	2.14181			5.05966
Czechia						18.7429	35.739	49.7875	45.5551	37.2792	40.4453	26.3862	24.3989	21.4847	15.3434	17.1641	37.9307	28.3637	26.1009	44.055	37.0506	27.5765	32.5563	32.0472	26.4454	27.2875	26.4675	19.4135	22.9042	42.9962	58.823
Denmark		13.4394	21.5523	3.18591	25.6643	10.1489	51.9765	54.9205	46.5864	38.2561	15.223	23.3354	39.6994	43.1129	26.8257	21.5122	34.0155	31.5929	29.4601	35.5776	47.9812	24.7533	15.3043	7.42035	9.09036	57.0833	26.6382	18.7306	17.5201	41.8981	140.537
Estonia								297.251	58.0591	5	67.3929	26.1087	24.11	18.1372	23.8567	31.2593		44.4451	31.408	49.1067	55.498	39.5		31.6667		266		931			761
Finland	31.5688	38.3404	35.8767	53.0958	14.9926	12.8121	21.8228	21.4685	17.095	170.607	12.0757	18.1809	15.1786	32.8925	11.1164	3.72673	6.03278	8.42921	8.2246	14.5715	35.8309	22.2568	3.41281	6.83213	3.3491	2.90932	16.4596
France							29.294	37.6655	32.5319	24.5469	28.9181	22.0742	21.3111	17.5727	13.0873	12.4836	31.0175	24.1781	20.036	36.1096	56.1548	24.0637	29.7239	30.7518	24.1011	22.106	23.9238	21.7658	17.9579	36.6454	125.044
Germany	13.788	13.6673	13.911	19.6003	31.6468	24.233	31.544	42.1488	41.502	34.3597	32.3727	23.6683	21.1961	17.3317	12.7769	15.7677	33.707	23.2415	24.9504	41.1867	56.7676	29.0967	32.5084	30.0772	24.7854	25.9573	25.286	22.1271	20.7461	31.0834	38.8335
Greece	16.5724	19.0063	20.9313		53.652	43.781	59.8273	3.48599	29.8624	42.5578	19.6118	28.5906	5.76585	19.0169	21.6618	77	20.2174	24.3763	22.9463	12.6587	53.184	26.0824	16.651	18.025	26.944	8.35027	22.9161	19.239	16.1619	36.5454	53.1031
Hungary					44.232	26.0738	16.3081	28.5416	50.5747	42.3712	38.4035	30.2951	25.5556	24.3617	13.0081	20.3571	39.1919	32.0588	26.6038	38.4483	58.75	64.4444	36.5714	33.6842	36.8322	29.7368	33.1047	37.7616	27.6601	41	63.9339
Ireland					13.5912	12.6659	9.48332	10.8178	6.42821	4.37899	6.18865	3.33464	2.72676	7.94811	16.1713	20.918	12.7191	8.61529	1.64639	3.62569	10.8326	6.29177	29.1719	430.66	439.365	147.413	596.304	595.524	293.394	108.625	163.52
Itay							30.0553	39.6681	42.4514	34.7668	34.6208	21.8267	19.8083	16.7954	9.35523	14.9048	26.5156	21.2935	18.9277	21.6578	56.7937	25.4007	30.3405	27.6778	19.5181	19.8851	19.7971	20.6639	16.6181	35.0875	52.1645
Latvia											48.5		25.9	25.363	15.5281	18.3855	15.63	15.5			834		1.1145	522.333	150.821	134.5	25.9688	3.07792	1.67226	2.47455
Lithuania							20.5999	21.3245		53.6023	2.99884	33.025	12.7959	23.3053	19.3218	20.2358	43.3807	16.9429	25.22	52.44	53.84	45.12	47.14	62.4231	34.7024	34.4538	39.1067	20.4646	32.3053	33.7132	23.2636
Luxembourg												1015	53.7143	90.8571	154		7	157	20.5	22.1111	5.76842	57.1475	41	802.2		41.1808	265.4	1.4488	38.537	95.8571	12
Malta								74.5	27	70			32	35.9074	46	45	0.17			52.5	67.7188	137.55
Netherlands					36.426	18.7523	29.4254	38.2136	34.4654	24.0209	28.2886	20.4713	20.2204	16.0382	7.72168	12.4146	26.904	19.467	16.4246	31.0062	45.8082	60.3576	31.0942	3.15363	21.4304	69.564	0.174636	32.0672	23.1176	33.3854	4.90826
Poland							35.1111	45.0212	45.4556	34.9248	35.4505	29.3864	24.0214	18.615	14.5974	18.7796	28.1096	11.8825	17.4885	46.8099	63.4649	35.0473	35.9813	9.32183	28.986	25.9367	26.5094	24.1462	21.5586	39.0666	62.9714
Portugal	8.58086	16.4644	14.5621	21.0247	38.2023	19.5398	37.4941	42.9495	33.0485	31.2408	32.7035	21.4164	19.6905	19.6298	8.14501	6.55012	39.9961	75.1833	21.3969	4.0794	6.56084	2.5144	13.1227	20.7324	21.3128	21.2907	29.1725	25.2346	22.1941	29.9564	44.4229
Romania		12.25	13.2824	23.3333	46.4064	39.7806	38.0968	43.8047	51.2843	38.394	40.2452	39.5038	36.5889	29.5645	18.6881	19.0686	39.4555	30.5165	26.5593	16.0851	70.1916	15.1611	14.8908	13.3025	11.8141	11.8657	13.3878	24.2121	39.1115	47.4658	57.3366
Slovakia							56.757			52.9405	31.3931	53.1618	45.5644	18.9218	17.7595	19.2045	34.8259	24.4711		37.2389	48.3043	0.0335728	0.537457	0.878742	0.614976	0.48964	0.490809	18.4702	17.9654	11.5587	52.4889
Slovenia							42.8976	46.9944	45.1519	27.8603	25.2872	27.2361	24.2595	20.1758	17.5322	20.3703	37.1555	31.4959	32.6279	47.1408	69.7618	36.9689	39.9295	36.0117	28.6064	27.0343	28.5608	21.4515	18.8389	34.4388	60.6321
Spain		14.9076	15.9829	21.5723	41.0699	22.1609	34.1583	44.9291	42.7444	35.2302	32.2285	22.3803	21.4131	17.1299	12.9783	17.5877	33.1413	23.791	23.7741	36.8953	66.2061	27.8572	33.5161	30.0578	24.0913	22.505	23.5821	21.7687	16.9147	32.9304	50.359
Sweden					38.2148	42.293	25.4117	48.694	52.1279	45.8739	8.53021	139.804	38.9253	28.5949	16.7101	17.6514	50.6003	36.1508	33.4358	47.3416	74.7541	34.1664	39.1658	34.3075	34.4534	32.2717	12.6256	19.2326	29.2816	20.7012	37.9639
Average EU	17.6275	16.4093	17.5473	23.6354	38.5074	30.6134	33.8886	49.1529	38.2407	39.8873	29.5374	71.7562	25.1487	34.4711	21.452	20.7534	27.8904	32.5937	23.6278	33.7446	90.8717	33.7376	32.9672	99.4434	48.4855	62.0657	61.579	83.1123	36.1295	38.7673	86.0216
Co Cl
	1988	1989	1990	1991	1992	1993	1994	1995	1996	1997	1998	1999	2000	2001	2002	2003	2004	2005	2006	2007	2008	2009	2010	2011	2012	2013	2014	2015	2016	2017	2018
Austria							21.8955	11.3036	13.6395	24.6245	31.8209	8.0689	9.03	22.7143	33.4828	30.3051	40.2052	47.8734	48.263
Belgium												8.97716	5.01409	11.5207	17.2044	7.18229	8.82223	10.5508	7.58464
Bel-Lux								14.3723	17.2684	21.5593	19.6908
Bulgaria									41.0551	42.7573	36.7481	21.0099	26.6106	233.636	24.9792	51.8043	39.743	51.8919	48.3375
Croatia					24.9271	16.5038	9.06238	13.6045				12.5689	15.05	20.73		22.0577	23.76	19.86	21.26
Cyprus			1.23711		54.3333	0.550336	80		45.75	40	52.2143	29.3333	3.24528	7.62062	53	119.5	74.25	47.625	10.375
Czechia						52.2105	18.1677	57.0253		84.4839	17.0127	13.9072	28.8795	26.5083	39.2657	23.8927	43.8944	20.6716	53.7909
Denmark		13.4529	70.2444	10.1731	97.8333	10.3505	53.32	0.0795226	6.32444	21.9733	34.5298	38	38.1684	46.1136	25.7372	65.1646	132.636	68.973	187.821
Estonia										53			53			1.68267	11.9477	10.6373	13.2012
Finland	52.8966	11.671	29.9854	34.422	6.92003	5.82914	32.1176	16.2809	37.6864	34.5655	9.71842	16.8802	11.5877	12.8023	53.082	7.11568	54.7778	25.0732	63.9421
France							14.7959	10.5256	7.78735	5.92062	5.81808	4.13761	4.32654	3.1531	5.68784	3.49408	9.92626	5.80517	4.71708
Germany	2.60947	2.51535	2.73869	3.46264	10.2074	5.26716	6.04152	11.3812	12.6572	11.3337	11.7425	9.06803	4.50142	3.17606	2.41471	2.79215	6.66253	4.68512	4.79315
Greece		164.083			0.119333	147.176	0.621351	59	36.7598	144.444	11.7235	56	57.3	80	75	10.3491	11.7057	13.327	12.7264
Hungary					33.1126	17.8174	17.7936	20.8333	24.0074	21.5736	22.5502	16.4223	14.5455	13.6402			20	12.4481	12.4611
Ireland										32.2143	86.1429	32.1818	22.8929	1.96495	23.4032	20.068	25.7576	25.6441	26.6498
Itay							9.08028	14.0806	14.3515	11.4765	11.4047	8.73392	5.17654	3.37735	2.63276	2.45738	6.27147	5.96093	5.38985
Latvia														7.2		14.3684	27.5842	0.523378	70.3636
Lithuania							0.532687	2.08483	2.94617	3.2957		2.90405	33.6667	43.5556	50.7778	8.8	23.6275	12.3934	24.7531
Luxembourg												53.4	39	8.16667	6	9.41667
Malta								67.625	109.5		155.333	199.667	278	496	28.9405	52.6		95	29.6667
Netherlands					13.6827	9.66762	11.4381	15.9949	7.68953	11.3056	8.48827	8.0969	6.18268	10.7719	24.592	25.5716	5.394	12.2317	20.7716
Poland							8.53483	14.6623	109.5				13.5135				12.3551	12.3237	12.3812
Portugal	97.4839	115.929	72.15	29.4685	0.433927	36.854	48.5753	149.6	116.426	91.631	84.6774	9.38323	68.6545	71.8077	97.5	24.2973	13.6552	27.1667	5.19823
Romania				8.6					16.5224	18.0412	15.025	13.0208	11.3452	12.0148	10.0393	11.6853	19.0978	775.5	197.824
Slovakia							48.087	64.9706	104.417	108.778	136.538	105.333	73.6667	31.1667	34.6111	39.5	44.55	44.8105	62.4783
Slovenia							2.79873	29.0293	33.9973	22.9842	40.9836	49.0536		61.5517	281.938	231.5	40.875	163.825	79.968
Spain		6.1633	6.40517	8.98829	16.6697	26.0558	12.8073	16.9738	15.2871	13.0064	12.6126	12.7019	11.0092	9.9932	10.0728	11.3771	20.43	15.2218	14.7025
Sweden										8.47677			3.16389	7.57635	5.9801	4.93366	3.00121	6.90112	12.4642
Average EU	50.9966	52.3024	30.4601	15.8524	25.8239	29.8439	21.9817	31.0225	38.6786	37.6112	40.2388	31.6891	33.5012	49.8705	41.1973	32.0766	28.8372	59.1124	40.4571
Co Ac
	1988	1989	1990	1991	1992	1993	1994	1995	1996	1997	1998	1999	2000	2001	2002	2003	2004	2005	2006	2007	2008	2009	2010	2011	2012	2013	2014	2015	2016	2017	2018
Austria							10.0605	21.9296				1.55276	10.7182	5.84615	3.86408	6.5	13.7083	13.7873	13.7545
Belgium												12.6892	9.34941	9.78751	4.20979	4.16718	4.73942	4.22752	4.51628
Bel-Lux								12.6923	12.7247	32.4211	17.5095
Bulgaria									17.6856	12.4976	57		40			59
Croatia													20.56	17.8444	18.6462	14.2096	10.6812	23.2457	24.5757
Cyprus		19				10.6667							9.8				30
Czechia						10.9485	6.0101			12.4602	13.3348	13.3394	10.5	12.1245	6.34207	6.05571	14.783	90	26.6667
Denmark		9.45596	4.64676	3.61606	3.59464	5.25708	6.36969	21.5913	31.6231		18.1962	12	16.3548	46.281	4.46667	0.88	507	269.5	173.727
Estonia								3.47973	22.9413	13.0396	12.4979	10.4329	1.71843	7.46	5.64714	7.24364	13.5192	10.9547	10.6205
Finland	104	2.33185	116	35.1591		4.66799	11.7778	112.2		17.2045			7.60541	15.875		248.25	29.1429	8.82647	9.20408
France							14.5968	17.8148	6.77859	12.8913	13.7977	7.90274	12.3179	10.402	6.29133	7.60714	14.8733	11.1376	10.5116
Germany	4.733	5.04565	6.05852	7.55112	11.3942	8.56405	12.6891	15.9714	14.4193	12.5998	13.0911	10.4183	8.57937	6.94581	5.42528	5.14368	12.3824	7.84357	7.82409
Greece	7.914	20.7629			28.6686	1.70862		26.6034	12.7848	23.425		3.3284	65			0.4184	5.55636
Hungary
Ireland					11.696	9.70679	10.9394	16.3575	15.3635	14.1932	13.6561	13.3754	10.4942	11.1886	11.5944				15.8617
Itay							14.0171	15.3143	14.7053	12.0032	10.6744	8.41429	6.94376	6.31165	5.1474	6.12934	10.1615	10.4496	8.72603
Latvia									10.12										17
Lithuania											3.1							9.5681	11.3668
Luxembourg
Malta												0.865466	9.16667
Netherlands					10.5798	8.63217	13.1495	21.1181	24.3058		10.1742	4.8552	3.12606	3.0697	0.360798	7.00308	15.3135	113	9.83497
Poland									16.5842			10.1053	8.88889				12.4675	9.69195	10.52
Portugal	6.00361	6.07603	6.15692	9.78377	18.1919	14.3751	15.2205	17.6803	16.2471	12.9908	12.1956	8.62311	9.14968	7.31898	5.42668	7.6425	14.8646	10.0034	8.91833
Romania					17.91		16.1053	18.9556	16.6364							130	262	55.5	14.75
Slovakia							14.8253			25.2351	25.2432	50.5	5		3.29384	3.49865	18.3967
Slovenia									22.3333	2.58779		0.0833333	8.82143	11.5823	9.91736	15.6583	14.4	25.0607	32.49
Spain		4.7763	5.47475	8.16247	15.5674	8.46365	11.5352	15.9121	14.1424	12.2918	11.4312	10.7184	8.46088	6.73944	5.46283	6.00724	12.0541	9.81872	9.78199
Sweden					20.469		0.970273					8.72102	9.81388	4.85328	6.56476	6.57576	13.6	14.1053	13.6
Average EU	30.6627	9.63552	27.6674	12.8545	15.3413	8.29906	11.3048	24.1157	16.8372	15.4172	16.5644	10.4403	13.2895	11.4769	6.41628	28.5258	51.4822	38.7067	21.7125
Co mattes and powders
	1988	1989	1990	1991	1992	1993	1994	1995	1996	1997	1998	1999	2000	2001	2002	2003	2004	2005	2006	2007	2008	2009	2010	2011	2012	2013	2014	2015	2016	2017	2018
Austria							46.4996	57.1401	58.7245	39.8436	49.2335	40.7619	31.9229	30.2641	22.6615							41.3467	44.1282	40.5681	32.4212	18.7944	33.0713	28.3401	26.524	54.7942	80.5871
Belgium												17.5711	6.53781	6.57984																	27.1646
Bel-Lux								15.8468			16.118
Bulgaria									71.759	74.2892	80.3037	81.7543	88.5622	742.724	59.4406	80.5691	90.9071	68.3684	75.4318	67.8565	100.237	65.8497	70.9083	81.4496	39.7876	55.9167	1.55796	42.0314	49.1153	68.4285	95.6504
Croatia												47.0983	110.242	31.6276	17.8754	18.3674	39.5727	25.8872	25.336	29.5848	34.046	35.2595	29.9543	45.095	39.8826	112.502	83.1792	39.3349	91.3127	49.1639	125.401
Cyprus		165.727	275.036	114	66.0417	15.7149	12.735	103.278		46.5143	12.5018	19.2968	193.053	25.8961		48.4348		307.833	257.45		230.848			7.52793	233.333	12.0563	9.97167	7.24399			131
Czechia						34.7923	47.6744	49.471	60.1791		34.7525	21.6891	25.6125	20.5076	17.1686	20.62	41.7909	30.5119	20.6156	24.0417	13.8723	3.4718	39.9002	40.5455	38.0309	34.9199	38.207	61.8563	46.245	50.8041	74.2287
Denmark		29.386	32.7012	43.0875	73.5409	64.6962	66.1765	73.8914	55.4152		52.8406	87.0451	40.2147	66.5729	23.3061	30.4183	67.7185	54.0426	65.8599	68.6503	95.4754	236.055	161.614	60.835	77.7602	105.143	85.0504	101.296	91.1579	79.993	88.3333
Estonia										20.8333	18.5685	28.5548	11.5594	2.39523	4.10801	9.52742	210.422	157.013	164.008	51.1694	127.69	24.1555	172.923	163.5	119.066	197.25	6.11715	127.581	112.1	324.711
Finland													30.1807	24.3365	17.0896	22.046	49.3075	2.8776	49.3076	33.7687	10.1673	4.22475	5.18367	4.14964	3.31089	3.43478	3.68468
France							37.4002	53.094	48.3387	35.3504	31.9355	27.4938	24.0097	21.174	15.7952	16.0444	44.2074	29.3973	32.8143	45.4461	67.9243	32.6533	33.4786	32.6824	25.5123	26.4148	24.6333	25.0151	24.2105	29.5601	82.6554
Germany	18.2459	19.8202	21.7662	28.8337	44.7946	31.469	41.1698	52.7836	42.7712	40.0202	39.263	29.7071	28.6325	25.894	22.2092	25.2574	50.3092	41.3024	35.8524	58.3453	84.4263	48.123	53.2517	48.6686	43.5805	41.271	43.2356	36.8915	32.6547	53.5325	87.8528
Greece	43.3424	41.567	48.5247		77.6737	75.705	89.1104	109.698	85.3156	72.2429	70.7501	71.3769	60.9587	60.9813	48.1262	38.3796	54.9672	60.7546	51.5487	67.4301	78.0438	51.1609	51.428	65.0252	46.8333	112.633	48.0847	65.3984	90.6631	85.0809	116.792
Hungary					20.7433	41.3907	54.2934	58.7162	67.9181	49.8329	45.2254	38.2375	48.2692	37.7419	22.406	51.4894	84.0766	64.1191	59.1026	76.6667	97.2272	79.6849	55.319	89.5621	68.4826	88.071	80.3319	85.4929	63.8873	82.4198	93.13
Ireland					12.8857	10.6255	13.3584	21.0809	23.0037	22.4663	24.7759	27.0568	22.1798	6.34114	12.1615	13.2098	13.9863	14.6581	17.822	22.0904	28.4594	30.3244	37.4939	32.5004	26.6545	30.1882	14.3171	27.7019	23.6776	26.5709	41.8731
Itay							50.1118	65.8612	56.4472	50.4594	50.5991	39.8983	35.8015	35.0437	31.1915	34.5297	52.9296	48.9837	42.1543	51.7445	64.7508	44.7349	52.9214	40.7365	41.2624	30.9055	30.304	25.896	13.121	20.0652	56.2189
Latvia										59.8065	52.9907	52.4348	55.1807	48.0702	171.306	3.84536		23	441	32.4			146.375	170			136.8		77.5		160.444
Lithuania								6.05171	7.77387	57.6087	37.0539	51.46		110.75	17.3333	48.375	158.622	49.3494	121.565	242.46	238.824	237.772	191.566	202.103	163.39	196.065	154.372	51.4505	49.7453	63.1399	93.1216
Luxembourg												33.9549	28.8548	27.3522	37.7763	44.1542	34.0766	55.2105	44.6882	55.852	73.7284	53.5664	58.512	58.5947	42.7584	39.3217	45.5846	44.1671	40.1679	51.5434	78.7473
Malta								91.7	2.58958	300	49.8636	14.44	6.75342	10.6495	45.8856	16.6719	55	10.4237	358		35.4286	228	114.167			10.569	211	54.0455	10.4088	61.0833	171.385
Netherlands					26.1329	26.146	38.1749	43.9234	32.9769	34.8816	35.537	30.1122	24.16	13.6361	15.961	18.993	36.9721	27.1044	29.9457	55.171	68.9549		41.6433	39.0805	25.4759	24.7704	33.6324	32.8405	28.5991	48.2585	43.0141
Poland							61.7349	73.4254	70.975	53.0624	44.6352	36.2715	32.4945	25.587	20.3543	23.6281	47.6405	42.8057	35.3116	36.2868	59.5567	34.4978	35.9941	44.4499	37.9504	48.4803	47.8527	39.7361	52.0713	68.4731	81.1476
Portugal	40.7026	40.6551	41.3995	50.6551	80.8351	61.9492	83.2145	96.3513	57.8933	64.5276	65.9411	53.5054	42.5336	38.1863	34.1747	35.7064	64.9545	55.6942	46.2637	69.0738	101.322	58.1316	60.2561	56.194	49.7015	41.3763	41.077	35.9136	33.1085	50.8387	76.452
Romania		16.0594	18.2889	0.735849		45.9226			76.5014		39.0329					41.0862	69.1655	59.7227	57.0449	76.4477	66.088	75.7835	70.4222	71.7249	61.1469	68.8648	72.4093	54.1203	56.4195	76.0021	107.67
Slovakia							44.983	66.877	58.8024	64.842	111.427	108.707	35.6914	22.5857	58.8834	35.0828	63.722	20.4254	36.8812	33.6983	139.965		12955	50.6618		52.3056	54.9032	21.032	9.12084	24.7184	24.1458
Slovenia							45.6858	53.5399	41.6918	46.398	40.7592	26.0131	29.3965	21.2601	18.936	18.024	47.0841	30.9628	32.2475	43.6851	68.1521	32.914	37.2922	38.7595	30.928	29.7057	30.9781	28.0651	25.2885	52.7203	79.488
Spain		22.4145	24.1731	33.284	46.372	38.8391	58.1975	64.5416	60.4241	40.4224	51.4175	22.4267	30.2023	29.8903	33.9911	40.6479	55.3549	51.8128	30.92	66.7595	64.6678	55.6721	55.8125	48.108	25.3776	42.9733	61.9911	34.0821	26.8902	75.907	32.9499
Sweden									46.9368	51.4593	40.8114	41.4252	35.7732	30.4458	25.4193	24.9161	57.2263	52.2992	48.8423	67.8113	90.9577	57.3274	58.6311	38.5827	33.0623	43.8319	40.7271	32.613	31.0792	49.3666	78.4264
Average EU	34.097	47.9471	65.9842	45.0994	49.8911	40.6591	49.4075	60.909	51.3219	61.2431	45.6807	41.9317	43.1511	58.3267	33.065	30.401	64.7832	55.3824	87.2005	59.8452	85.0339	69.5777	585.367	62.8442	56.77	58.7106	55.1182	45.9227	46.0445	67.2685	85.1152
Co waste
	1988	1989	1990	1991	1992	1993	1994	1995	1996	1997	1998	1999	2000	2001	2002	2003	2004	2005	2006	2007	2008	2009	2010	2011	2012	2013	2014	2015	2016	2017	2018
Austria															15.8557	26.3813	31.6972	10.3579	8.21914	3.38978	33.2235	9.12808	22.6186	28.2543	24.4415	2.37028	17.1483	11.1755	8.71466	11.9492
Belgium															13.62	15.1033	9.21684	19.2167	15.3426	31.6209	27.7222	13.058	16.1968	17.5828	10.4916	14.7796	9.42263	15.6924	12.9662	11.7211	5.72347
Bel-Lux
Bulgaria
Croatia																						53.0244
Cyprus
Czechia																														21.5674	10.8112
Denmark																														59.3333
Estonia
Finland																															9.12835
France																														18.1037	21.364
Germany																														7.47163	11.9125
Greece
Hungary
Ireland																														21.2252
Itay																														21.4396	26.2025
Latvia																															4.71396
Lithuania
Luxembourg
Malta
Netherlands																														5.66139	6.98233
Poland
Portugal
Romania
Slovakia																															14.7525
Slovenia																														13.8526
Spain																														3.44286
Sweden																														24.3711	35.187
Average EU															14.7379	20.7423	20.457	14.7873	11.7809	17.5053	30.4729	25.0702	19.4077	22.9186	17.4666	8.57497	13.2855	13.434	10.8404	18.3449	14.6778
Ni mattes
	1988	1989	1990	1991	1992	1993	1994	1995	1996	1997	1998	1999	2000	2001	2002	2003	2004	2005	2006	2007	2008	2009	2010	2011	2012	2013	2014	2015	2016	2017	2018
Austria							6.63195	8.27197	7.13359	7.03841	5.26958	4.30231	6.06827	5.34127	5.69424	6.245	14.4784	14.8847	24.5443	44.7816	23.9374	17.2255	22.7972	26.5408	20.2883	13.5015	17.5782	12.3342	9.14578	4.87577	15.4556
Belgium												1.0546	2.14884	6.26981	8.64366	14.4588	14.5398	10.029	17.8083	10.8675	6.03214	3.94507	14.9161	0.470774	15.3424	17.0379	16.0055	8.43809	7.6105	9.08934	0.809977
Bel-Lux								93.4738	72.3254	1.41168	1.23005
Bulgaria									0.10019				0.233913	1.28319	0.0256624		0.0451064					6.532	18.7978		21.4067	19.5604		168	153.125	130.762	29.2156
Croatia						5.264															28.8889				7.5
Cyprus		20.8807	15.6181	13.3345	0.893414	11.2738	8.212	10.8875	11.9324	10.6419	5.14241				1196.67			170
Czechia						5.50866	6.6418	7.74673	7.39516		5.08971		7.84032	5.48671	6.13787	9.60037	14.1474	14.0725	450.8	34.0437	35.524	14.6334	9.43688	1.4551	17.4436	1.73909	5.8041	65	1149.25	69.6	1.88437
Denmark		2.06148	1.61226	1.33816	1.26462		6.474	9.271	8.07575				10.9333	1.15227	5.95207	7.15674	178	568.571	50.24		5.41314	1.68876			13			1882.11	2129.67	30.7143	9
Estonia								0.285714		0.702054	1.41624	1.05725	1.06303	5.7993	5.51422	2.39789	2.40808	1.02942	18.1	6.81058	1.9	0.119475	4.09174			18.7308	19.3488		82.5		83
Finland	6.05127	6.76735	5.46553	4.72981	4.08748	3.37225	3.69845	5.09895	4.26209	4.41578	2.66037	3.01291	4.30899	3.04476	2.13664	2.80268	4.70754	4.7665	7.71524	11.8869	8.26288	5.40078	10.4419	12.9438	7.48704	8.22242	9.09191	7.43949	5.36476	5.48299	7.88316
France							3.79411	5.4859	5.49182	4.82751	3.54827	3.19117	4.83859	4.07703	3.89894	6.08157	11.3983	9.72407	11.5604	16.0331	14.7619	9.44702	11.5066	13.1145	10.9866	9.69896	9.70952	7.84888	6.10542	4.18258	8.40043
Germany	9.33693	10.6911	8.13654	7.28233	6.11609	4.66126	5.13442	7.16278	6.59215	6.03312	4.2926	4.60996	7.42066	5.8167	6.11028	8.13539	12.919	4404.28	19.1315	32.5951	23.5249	11.026	17.5866	14.7057	7.92454	0.65357	0.705899	0.479682	0.393382	0.449087	0.723872
Greece	16.4819		0.880657				6.41848		150.645				8.6343	1.31195	151.4	14.2756	205.476		46		20.1284		3.14	3.5	22.24		19.5248	0.619685	27.11	3.72407
Hungary																	15.847	23.0769						35.625					10.9036
Ireland					4.37682	5.93793	14.4736		8.07562	120.238	14.1045	2.45455	1.80979	4.78848	1.72941	5.40578	1.29533	12.1964	9.20545	2.09497	0.489908	1.3558	36.6556	79.7364	544.362	4603.12	16.5002	109.475	299.353	155.613	214.461
Itay							5.31646	7.24619	6.94963	23.2985	5.99238	7.94919	22.3098	17.475	7.12337	10.3502	11.2964	22.8517	16.596	20.1023	38.0788	14.1335	33.5349	47.5466	7.79173	13.6004	14.8227	11.7329	8.11206	9.77848	12.3336
Latvia							193	134.333								29.0333				4.94822								74.8421	10.7426	59
Lithuania									0.644657									12.4							85.9529	88.52
Luxembourg													2.1443		4637.33	6.25		27.0333	3.88532	6.03894	6.8185	5.5015	5.39355	5.45325	5.1341	5.59167	5.23447	7.2973	5.68771	4.62245	4.55952
Malta									460.091									17.9429				28			14.5787
Netherlands										6.33447						8.05007	29.5558	27.6049	30.399	87.3104	26.4094			23.6065	21.3113	14.0623	11.2059	10.9795	7.49784	8.94488	13.1962
Poland										6.34996		18.5806					13.636	30.2756	19.5857	3.1428		16.6178	32.172	2.84589	70.73	1.14534	4.67901	2.86528	600	8.65263	14.5986
Portugal	11.7739				9.816			8.8065	9.18552	1.87044	1.06404	3.47933		4.23125	0.69725	3.72619					58.6365		0.580488	17.4583	17		8.575		633.667
Romania				7.55818	6.41176		9.71429			5	7						10.7467	9.72	120	12.25	13.987	1.51043			21.548	18.5607	19.7217	16.24	11.74		9.35986
Slovakia							5				6.752		20.8571										16.4052	10.3002	48		14.7206	13.1638	48	5	1710
Slovenia								7.90907	7.15822	7.27643	4.25016	4.51233		4.87878	4.8362	6.85444	12.1266	11.2222	17.1849		29.9071	17.892	3.75641					14.8103		0.294737
Spain		13.0254	8.32143	7.8673	6.37998	4.90468	6.51994	8.90232	6.54149	6.48995	4.70261	9.27038	9.35634	5.89474	6.76196	7.40567	13.4515	14.5611	16.2395	35.5181	24.3459	11.4497	119.2	3.27557	101.125	17.6514	16.492	28.3549	9.39258	10.6414	60.3
Sweden					6.25384	4.50406	5.32148	6.54916	6.69393	6.48643	4.67193	5.26017	9207.5	5.26754	3063.38	206.664		12.7908	19.2829	34.8625	22.1409	11.8539	17.2264		16.0347	13.8282	12.5739	12.4729	8.96165	7.55155	11.2471
Average EU	10.911	10.6852	6.67242	7.01837	5.06667	5.67833	19.0901	21.4287	43.2941	13.6509	4.82418	5.28729	582.342	5.13242	506.336	19.7163	31.4486	258.049	49.9044	22.7054	20.4836	9.90737	20.98	18.6612	49.8721	286.19	12.3497	122.725	237.47	27.841	122.579
Ni waste
	1988	1989	1990	1991	1992	1993	1994	1995	1996	1997	1998	1999	2000	2001	2002	2003	2004	2005	2006	2007	2008	2009	2010	2011	2012	2013	2014	2015	2016	2017	2018
Austria							1.79487	2.24226	1.6592	4.0804	1.61193	3.78774	2.22693	3.78492	1.65883	3.39182	4.43793	8.94375	8.56568	3.40815	6.06784	2.15696	13.199	14.0704	13.1189	5.02754	7.24686	8.37098	7.41648	9.25983	11.744
Belgium												3.3663	4.65912	2.7581	2.31491	4.88369	3.59099	2.64963	5.79486	2.44142	7.22576	6.28847	5.21024	5.74881	4.03283	2.68467	3.86644	3.93548	1.55648	1.99789	2.92586
Bel-Lux								1.80213	1.75782	1.03558	3.54867
Bulgaria														54.3016			0.195593	1.06145		3.21454	36.8652	9.89647				13.1714	1.60357	10.216	9.39867	3.51045
Croatia						0.1							0.39521	0.36				17.2264				14.792						15.0705			6.79898
Cyprus				2.4344											278.2															80.35	86.7059
Czechia						1.42679	0.0780398	0.0104475	0.305215		5.42419		0.405197	3.34628	7.7803	0.703926	4.62046	8.7668	2.43227	4.76626	2.63686	16.0322	18.6188	4.2032	2.31295	2.44998	2.85321	2.5487	2.8255	2.38439	4.32713
Denmark		6.29307	1.71106	1.71383	5.08892	2.09603	13.9208	4.9627	3.9357			1.11364	5.33721	24.0474	0.778529	0.971386	1.81739	1.82726	1.87289	3.49574	3.72452	550	48.4	15.3814	3.24187	2.78474	14.3862	3.49848	2.27559	1.73439	8.58974
Estonia										0.73132	2.05985	1.59385	2.24832	2.65537	2.08043	2.67762	6.86277	8.36335	3.18929	11.5493	10.4793			0.435673		37.3512	11.6839	6.59214			2.59466
Finland	2.51683	2.4279	1.53997	1.71621	2.66001	2.11651	1.43111	1.10958	1.33973	2.23836	1.47052	1.34719	2.16169	1.40643	1.12626	2.3661	4.53203	3.13955	5.43093	6.63162	4.12067	4.54524	8.90179	6.18602	7.01046	4.95063				8.25
France							1.5704	1.9854	1.88238	2.315	2.68649	1.9695	1.87337	1.59956	2.54565	2.99617	4.05704	3.98853	6.24862	10.4488	7.75163	5.67426	7.12271	9.07522	6.47362	6.6834	7.30688	6.20431	4.74163	6.44217	8.38166
Germany	3.58117	3.94551	4.34023	4.0522	4.39574	3.24538	3.4366	4.22558	3.73369	3.41465	3.59053	3.1907	3.47863	3.066	3.90621	4.94673	6.75615	8.60886	10.5868	11.7139	8.59913	7.60357	11.3464	11.3381	9.30193	9.16025	8.9337	6.12505	5.52527	7.02806	9.06483
Greece	6.66776	18.43	9.09946		23.9045	8.21	8.058	12.8841	11.7334			31.0667	18.1					827		587.5		1.53202	231	24.0464		17.3258
Hungary																	5.46448	0.426357					310	20.7692	19.064	6.61122	6.20321	6.70586	7.08498	9.02108	7.0948
Ireland						1.49371	5.94915	10.6928	78.7267	12.6995	7.25373	6.96137	7.91688	9.68605	9.04868	9.7851	12.1216			12.9261				11.0487	83.6634	7.7589	7.60983	6.35596		13.9586
Itay							2.63333	2.18757	3.17801	4.26995	2.92619	3.98756	6.50998	4.7473	3.15244	6.56858	11.8842	11.1996	7.57701	17.4264	11.2445	5.46354	13.2121	10.4564	7.2056	6.67119	7.70994	4.45323	3.3359	6.23843	9.46955
Latvia													1.87907	6.53644	0.26	0.277208	15.322	17.36		32.4167		5.70839		3.87916	17.6103	3.4087	2.56199	1.21479			1.54967
Lithuania								3.68248	1.8448	4.15308	6.5			0.325329	0.422857	0.296462	1.79296	1.54084	2.00858	34.65			4.18881	2.53455	11.8129	7.40803	12.0499	8.90753	4.28841	5.64919	1.09216
Luxembourg												6.39		4.06	4.292	5.12821	31.8136		22.1	26.4474	33.767			40.5167							19.6
Malta												21.3652					59.8
Netherlands					2.47731	1.37931	2.04115	2.42849	2.56451	3.7283	2.76659	2.52028	3.17959	2.84493	2.92998	3.93922	6.12282	6.16212	8.54697	11.5072	7.27406	10.7275	7.62605	8.11488	7.93202	7.17346	7.65615	5.06303	4.97256	5.58695	7.03648
Poland										7.6089						8.8	12.9342	14.9514	5.47018	3.18344	2.07818	3.26883	6.09392	10.2586	6.21904	5.21415	7.7893	6.29754	4.40854	9.19294	11.3119
Portugal	60.5			0.778002	10.4672	21.8441	94.9167			15.789							90.9167			48.7366		11.1429				16.9159			9.74336	3.58669
Romania						8.607		0.0358042				7								17.5132		16.758	5.13018	38.7208						9.40933	11.3334
Slovakia							6.37908			7.09409		5.508					0.643				5.25983	10.728	2.08498	2.13146	5.6447	17.015	12.0312	14.1738	7.70169	6.26233	4.63144
Slovenia							4.87125			6.90262		0.575111			7.26046	0.666667	0.940536	7.25896	1.41511	2.94903			9.53932	3.1495	5.77994	7.36906	9.4307	3.20824	2.07247	1.48396	1.98422
Spain		11.0351	8.38385	2.72599	2.98767	3.98015	6.43904	5.61441	1.2688	3.76049	0.515346	1.32452	17.9585	5.26763	3.84103	1.5264	4.55852	7.83563	8.71962	10.4064	11.4418	8.0607	9.42002	11.4098	11.5359	9.81586	7.97436	3.77559	4.65106	3.78017	4.83051
Sweden					3.36416	2.77272	2.50171	3.26514	3.25304	2.65707	2.1311	1.98877	2.77483	1.91075	2.19998	3.18949	4.90752	5.22457	8.14189	12.4239	8.31233	4.93191	7.34647	8.02058	5.9676	5.13013	5.07016	3.6459	3.04825	3.57504	4.48997
Average EU	18.3164	8.42632	5.01492	2.23677	6.91819	4.77264	10.4014	3.8086	8.37021	5.15489	3.26809	5.83647	5.06903	7.37245	18.5444	3.50638	12.8736	48.1768	6.75629	39.8071	10.428	36.5953	39.9134	11.8862	12.6627	9.18551	7.57724	6.31815	5.00275	9.462	10.7408
Export
Co ores
	1988	1989	1990	1991	1992	1993	1994	1995	1996	1997	1998	1999	2000	2001	2002	2003	2004	2005	2006	2007	2008	2009	2010	2011	2012	2013	2014	2015	2016	2017	2018
Austria																	2.785	2.61429				8.86
Belgium												1.33053	1.69579	0.67033	0.231612	0.924374	0.828513	2.58967	2.33377	2.7356	5.75689	1.09937	1.45244	1.21644	1.75875	2.98437	2.6405	2.97018	3.17223	5.62901
Bel-Lux								15.1624		5.7739	0.469129
Bulgaria																					6.35556								10.6143
Croatia
Cyprus
Czechia												37.13		51.2697		0.491557	1.90925	7.695		1.46566	1.84407	2.51143							33.536
Denmark				2.53829	1054.67										0.395417												2.17149
Estonia															0.81611									60.76
Finland	31.9595																			2.16659	2.16518
France							0.495593	6.40682	28.7196		2.45624	18.7764	64.61	17.908	1.59597	14.15	3.42744	6.28283	1.44925		34.911	5.10905	3.8311	4.22504	12.7778	38.8822	3.75444	3.70726	5.04176
Germany		10.3093		40.201	123.711		20.6186	20.0445						3.09337			5.47437	5.01466		11.671	26.0026	9.50236	13.6205	6.1825	10.1375		12.2237	11.8651	10.7648
Greece									33.8741	0.0142673				0.0234655	0.0201878
Hungary																									56.6
Ireland					4.38481		6.03189	5.70235		0.611701	1.7773			9.34356			2.156	1.74037	1.2365	2.71605	2.71975	1.61482	2.46478	1.01113	5.18418	6.74834	6.81231	3.60189	2.866
Itay										48.7417	0.964875				9.15278	2.78385	3.64274	2.98304	3.28677	12.1807	5.99742		54.0499	45.5887	38.9703	30.3333	67.8	38.2625	54.5
Latvia
Lithuania
Luxembourg															40.0333					80.3067				57.71
Malta
Netherlands						6.12489	3.8975	229.929	3.67666		40.5194	1.05686	2.34888	0.68294		32.3143	6.07581						12.0682	2.86163		1255	0.929868	0.979167	4.03885
Poland																												101.052
Portugal														2.12179
Romania
Slovakia																								2.81449	6.37705	78.43	79.541	14.9773
Slovenia																										34.4458
Spain			6.02254		1.56282			112.381	1.39299	1.3036	6.70588	0.749083	5.01568	5.75	4.87234	0.324902	1.82272	1.15512	0.455404	1.7072	15.1047	15.9053	15.8	31.0453	13.8887	0.666667	1		60.89
Sweden					29.28		3.75625		12.7535						0.205909			6.38095	6.18182		0.924
Average EU	31.9595	10.3093	6.02254	21.3696	242.721	6.12489	6.95996	64.9377	16.0834	11.289	8.81547	11.8086	18.4176	10.0959	6.3693	8.49816	3.12465	4.05066	2.49058	14.3687	10.1781	6.37176	14.7553	21.3415	18.2118	180.936	19.6526	22.1769	20.6027	5.62901
Co OaH
	1988	1989	1990	1991	1992	1993	1994	1995	1996	1997	1998	1999	2000	2001	2002	2003	2004	2005	2006	2007	2008	2009	2010	2011	2012	2013	2014	2015	2016	2017	2018
Austria							42.8658	59.5344	1.86973	9.21499	29.008	48.1284	43.3825	61.6848	20.5397	19.278	42.2842	36.0769	81.7969	99.9703	127.905	86.4788	84.0743	65.6575	38.9211	38.3657	41.5353	32.0567	36.0152	38.4915	10.2311
Belgium																															42.7775
Bel-Lux
Bulgaria													35.2745			10.1789	42.909														36.3
Croatia													17.8489							7.52381	5.41216	9.05605	7.95238	9.08108	8.29565	8.66154	6.94891				146
Cyprus
Czechia						47.6481	96.9229	6.84066	4.385		46.1005	30.91	3.22	30.7961	18.5986	20.5522	36.4353	35.5613	34.8855	48.1291	69.7925	27.994	34.0554	31.059	27.5347	28.9304	28.1979	23.3229	21.8052	57.2895	54.6654
Denmark			496.105	14.8084			11.731	619.5			2.40856	1.56112		66.9333	41.1293	57.8453	9.29022	6.81072	31.18	24.0143	21.055	12.8986	16.3483	4.96304	20.7881	49.1844	36.1579	30.5159	28.2382	30.4652	60.387
Estonia								14.1043	13.5181	13.3202		0.974638	0.838974		7.53285	16.2085	21.5527							7.2		8.43636	8		25.6842	23.3333	38.1613
Finland	9.11565	9.6413	16.0331	23.7538	42.6467	26.3073	36.8713	46.532	41.1711	36.0103	32.4768	25.4393	22.5031	19.4591	14.4333	16.2655	35.5	35.5	35.5	24.1369			29.3814	31.3014		23.8904
France							38.4879	34.3794	81.1357	26.3803	34.4813	16.3938	15.5624	20.0138	33.3983	26.953	15.7467	45.3376	34.6661	23.5168	61.1438	55.2696	31.968	31.5089	32.1584	49.256	32.2761	18.6256	28.7215	38.9426	60.4782
Germany	19.0354	16.1349	19.5905	25.1593	34.1007	30.7846	37.0008	44.2431	16.313	23.8167	34.209	37.0982	32.57	22.1743	18.7716	21.0027	45.8127	44.7216	35.5483	60.6003	75.3934	65.5553	56.1199	46.0532	32.6814	28.2711	28.758	23.6431	20.8544	13.6303	41.5629
Greece													5.32017	2.76882	7.02	6.30352	9.025											120.314
Hungary																	45	35.7143					40	60	54.1429	55	60.2571	48.0741	49.5135	50.1053	58.0732
Ireland					4.09431	3.49354	3.27283	3.85676	4.966	1.87314	2.71462	1.84128	1.52915	1.27293	2.83728	4.00607	5.97005		5.94101	2.76177	1.12										106
Itay							32.6171	27.7992	38.1698	18.5834	30.8432	25.5094	22.0767	16.6273	18.6739	13.3097	13.9237	19.0223	9.8516	30.6692	51.6853	21.2502	21.9817	21.3333	14.623	15.2921	13.22	13.8949	13.9725	26.9408	52.1647
Latvia																	33						10.3824					96	22.1648	6.93677	6.96972
Lithuania							7.93122	3.47842	3.57767	3.60604	4.98795			35	18.6897	31.6		35.4429			76.1882	29.751			450.333	15.72	15.68	9.89412	128.409	7.73333	60.7762
Luxembourg																							301				767.583
Malta
Netherlands					37.6547	27.126	35.4111	45.9289	29.8512	33.7389	23.4046	16.734	19.9906	16.7321	9.58316	12.0713	7.80202	4.55357	0.544543	36.7605	12.7621	60.3553	30.3184	29.3312	9.45905	20.118	16.7369	26.7886	25.4013	37.5785	35.3486
Poland							21.9556										37.0602	33.1188	25.2715	42.4319	64.3768	31.3999	35.2721	33.4504	29.4933	26.1898	55.2328	26.459	21.0613	40.446	65.5679
Portugal				23.6379		18.5567	35.2												10.129	45.9626		28.299	24.0594	23.5658	9.92		38.4746		24.8933	8.17808	1.87274
Romania							15											9									31.8587
Slovakia															24.5385		16.335									91.6
Slovenia											2.294	39		2	18.9832	12.0477	34	736.333				13.75	23.5						25
Spain		4.89425	6.438	13.6634	4.30427	8.69872	41.0392	42.9243	6.35021	46.3776	23.2485	8.58251	2.12915	20.2287	0.271475	8.42135	19.6611	19.3642	23.3783	32.7011	48.446	16.1248	29.2397	16.2774	17.3045	18.3758	14.0565	18.1523	18.2878	38.734	44.7966
Sweden					1.73975	1.68973	1.69923	1.7256	1.74186	2.01376	1.94773	1.83896	23.6399	16.7124	14.4314	16.2532	35.5283	35.4963	18.4753	0.625071	39.7373	65.5	29.4423	31.3064	23.909	23.9351		258.347	18.5045	44.8847
Average EU	14.0755	10.2235	134.542	20.2046	20.7567	20.5381	30.5337	73.1421	20.2541	19.5396	20.625	19.5394	17.5633	23.7431	16.8395	18.2686	26.6756	75.4703	26.7052	34.2717	50.386	37.4059	47.3586	29.4726	54.9689	31.3267	74.6859	53.292	31.7829	30.9127	51.2296
Co Cl
	1988	1989	1990	1991	1992	1993	1994	1995	1996	1997	1998	1999	2000	2001	2002	2003	2004	2005	2006	2007	2008	2009	2010	2011	2012	2013	2014	2015	2016	2017	2018
Austria							29.5556	18.5908	18.0718	29.5537	38.0728						20.08
Belgium												8.40899	5.4541	3.76953	2.88917	3.41048	6.79217	5.71853	5.96922
Bel-Lux								11.2067	13.0602	16.8686	15.4029
Bulgaria
Croatia
Cyprus
Czechia						42.7938	5.3	58.6			53.8	142.449	33.1207	36.1375	44.2993	39.7004	41.3026	53.2	61.1538
Denmark														114.862	10.1852	4.23944	26.7692	6.17603	256
Estonia									10.59
Finland	5.01102	5.04591	7.05707		16.0887	4.89445	5.47931	15.6235	7.16486	5.65519	5.46716	4.30363	4.00464		2.60775		65.4286	38.6429	19
France							5.30716	8.99253	7.01185	5.72026	5.16884	3.71704	5.54	3.18471	5.87308	6.94675	21.8512	5.95193	12.4804
Germany	4.91182	4.86492	6.04517	4.70913	10.3785	5.92482	4.8668	9.18587					20.9033	62.5	111.888		186.717	113.769	49.2383
Greece										13.5512	1.27506
Hungary
Ireland													5.30435	123.094	140.176		18.6124
Itay							11.4214	12.9539	14.8629	11.8617	10.4539	12.1472	10.2037	10.0642	7.25245	19.0396	21.7345	13.3881	11.6521
Latvia
Lithuania							18.75	1.50278	8.32266	4.26524
Luxembourg
Malta
Netherlands					14.6521	2.81716	11.8114	13.1608	6.46221	18.479	29.6337	48.8929	50.6004	41.2287	66.7801	105.097	24.9994	22.4084	12.5432
Poland																	13.1607	14.8274	18.494
Portugal				5.87186	6.9799			206
Romania
Slovakia														23	52.3333
Slovenia
Spain			4.10478	9.206	62.3333	23.8041		0.474963		98	51.25	46.6066	3.43259	37.1552	18.6284	52.7407	199.25	51.2766	57.4153
Sweden									20.1231			0.489172	0.278256
Average EU	4.96142	4.95541	5.73568	6.59566	22.0865	16.0469	11.5614	32.3902	11.7411	22.6617	23.3916	33.3769	13.8842	45.4996	42.083	33.025	53.8915	32.5359	50.3946
Co Ac
	1988	1989	1990	1991	1992	1993	1994	1995	1996	1997	1998	1999	2000	2001	2002	2003	2004	2005	2006	2007	2008	2009	2010	2011	2012	2013	2014	2015	2016	2017	2018
Austria													4.01	5.096	4.99333
Belgium												19.4194	8.68151	37.0222	4.47395	6.39609	14.3477	19.4319	19.5602
Bel-Lux								28.2222	23	25.625	16.2921
Bulgaria
Croatia
Cyprus
Czechia						1.55588	14.0316	15.5045				8.78571	4.28571		2.3827	2.78012	3.04167		57
Denmark		22.4948	26.5464	0.639196										22.988
Estonia
Finland	3.70644	3.62596	6.17512	9.0436	15.4829	8.61232	12.7723	16.4603	14.8417	12.2677	10.5549	8.33968	7.46687		5.72756	6.46956	13.3733	13.3733	13.3733
France							5.34633		16.95	3.00932		7.89257	10.408	9.70104	5.72767	6.46857	18.655	12.442	11.5075
Germany	9.96559	12.1107	8.8059	7.5454	10.2772	18.7373	16.7909	23.0904	23.9743			17.3937	9.7511	13.3128	14.056	16.6121	16.4143	26.0752	24.3902
Greece
Hungary
Ireland									49.9189			41.9647	36.0312
Itay							41	29.5351	21.1975	11.3721	63.6667	32	8.69165	63.8125	12.8209	14.1156	18.5519	12.7855	12.7886
Latvia
Lithuania								3.37838			9.69956	3.46341						11.1436
Luxembourg
Malta
Netherlands					2.98027	6.63785	2.87977	16.9087	14.9938	8.20697	15.2211	9.39544	7.96257	6.99326	0.979144	7.39928	14.4546	10.2255	7.28197
Poland
Portugal
Romania												3	3.02703
Slovakia							6.3027
Slovenia								33.4227							5.73134			22.69
Spain				27.5229	2.47725	12.9286	15.265	18.1753		4.83966	74	5.3593	4.95012	6.01698	6.80356	8.84608	16.0812	12.0761	12.0426
Sweden																	13.65		13.6
Average EU	6.83602	12.7438	13.8425	11.1878	7.8044	9.69438	14.2986	20.522	23.5537	10.8868	31.5724	14.274	9.56962	20.6178	6.36962	8.63593	14.2855	15.5826	19.0605
Co mattes and powders
	1988	1989	1990	1991	1992	1993	1994	1995	1996	1997	1998	1999	2000	2001	2002	2003	2004	2005	2006	2007	2008	2009	2010	2011	2012	2013	2014	2015	2016	2017	2018
Austria							34.0266	36.5133	23.9286	45.7884	22.8984	17.7484	26.5547	28.634	20.3985	24.8043	37.4001	34.3051	33.7474	45.3454	60.1335	39.8897	65.1244	76.1155	33.375	51.2758	15.9591	34.6025	16.6396	59.8658	73.4933
Belgium												12.716	6.41954	9.58112					35.9073	57.2393	84.0857	42.5612	47.4789		25.6537	22.1062					68.5285
Bel-Lux											13.6462
Bulgaria									0.999621	2.79418	3.10554	3.35718	1.64931	64.7027					28.4											38.016
Croatia															39.1												240.908	173.239	232.062	52.1157	165.892
Cyprus
Czechia						8.18633	31.3296	51.5691	50.0515		25.9753	15.0788	8.64629	5.89264	7.23452	19.7073	30.3986	58.5788	88.7137	77.1538	94.9871	128.233	55.7299	52.7221	42.6107	34.8971	52.4872	33.2945	26.2426	39.9678	67.7927
Denmark			1.9423	72.7586		25.094	78.5				127.496	15.8514		1778.75							51.5			279.667
Estonia								14.8677	16.652	15.5099	31.6654	15.416	8.43223	2.28315	0.822968	0.978122	340.316	195	167.931	16.4061	74.351					226	6.84786		35.4	465.8	130.773
Finland	34.4818	37.8916	38.5293	48.496	71.8094	47.1715	58.8346	68.1606	63.1203	55.948	55.6659	41.52	33.873	26.1766	23.9863	25.3745	49.2062	49.2062	49.2062	38.8775			42.258	47.1571		42.059	35.7191
France							45.2333	69.7194	71.6924	56.265	44.807	45.9787	39.6184	32.0136	42.4533	44.4216	74.159	51.3418	45.8132	59.6288	82.3239	36.6072	43.2079	42.6695	40.8228	34.868	34.2465	30.7481	30.195	38.9609	78.9256
Germany	29.4342	27.1453	26.0442	32.2416	41.9906	36.2425	37.5596	46.322	45.6149	37.518	39.0498	28.2428	37.1801	35.2212	47.8388	50.0198	54.4279	51.7656	45.4891	70.3462	89.9645	84.8241	74.5889	81.696	76.4684	75.5783	74.1382	75.023	70.7712	74.5086	105.235
Greece		34.7938			40.7601		0.04	130.857	90.4237	69.5252	113.805		73.7897	64.0305	45.6536	49.7868	50.7875	54.4956	56.4485	70.7075	81.7614	69.0126	68.8792	2.77982			185.673	174.139	205.066	188.737	271.827
Hungary					4.76937				27.4321								14.8837								37.4722	74.1298	47.1175	92.6223		71.6615	32.9411
Ireland					42.9342	35.4451	5.14027	24.7416	156.867	137.27	161.469	46.3445	11.6206	7.17903	12.4527	13.3356	14.8781	14.9381	16.512	25.7312	48.2231	104.418	117.587	722.899	18.8407	14.0411	12.3599	13.7852	21.2685	53.5349	94.6109
Itay							21.8695	11.7354	22.3181	27.4105	30.6057	32.2611	14.3289	16.8451	15.2046	16.0312	29.4816	41.5668	32.2382	40.7282	30.3343	31.4125	29.2359	45.7097	36.3975	39.0404	29.3356	27.8118	23.228	44.3271	73.5706
Latvia														9.6701																	1028.4
Lithuania							4.30955	8.7815	6.55087	56.0455	37.0228								163					48.9641	47.3158	195	52.02	47.5614	39.2771	76.2483	92.9427
Luxembourg												36.1089	31.446	30.6142	43.635	51.9308	55.6556	173.757	134.194	111.244	100.545	85.0607	76.8085	59.4475	57.5073	80.3432	76.349	59.3333	53.2611	96.9122	152.342
Malta
Netherlands					29.7058	21.144	28.1045	10.85	12.6298	27.8092	28.0001	23.6248	25.0445	22.0162	16.3907	18.5209	40.3102	20.7995	34.8424	58.0866	57.9372	82.813	33.9058	20.8031	14.2542	8.31013	6.32193	31.1301	32.0435	42.1182	52.412
Poland							18.3133	5.66292			5.11782	7.06245					9.92459	10.2963	18.0848	37.9626	55.6042	47.4303	46.0818	48.0067	38.6482	36.7531	37.7905	31.0168	33.9863	54.1363	91.2472
Portugal	1.75459	5.21686			37.682	168.333	81.5193	116.033	14.0779	86.4492		24.9775	11.3333	3	38.21	37.67	77.18	58.3893	44.7541	75.0892	25.6817	55.84	62.752	57.6558	50.2034	49.7186	50.3578	41.0743	38.72	52.4483
Romania												8.6	10.2857									65.4285						30.2524	30.2367	61.0309	85.8032
Slovakia							2.70595			1.69853				1.125										48.756	25.0127				119.792	182.71	17.8194
Slovenia							2.81106	5.58137	5.137	3.21318	2.88163	61.6042	14.5197	13.4029	25.1677	19.2588	41.7788	30.1138	31.6011	43.1311	74.6189	90.7911	51.548	59.4232	50.3938	75.9323	77.8737	91.5754	85.6161	63.5477	98.4144
Spain		18.3184	1.12924	24.2816	62.2995	25.344	18.0605	30.6351	22.7196	24.2299	16.4587	15.2055	12.9013	4.33254	5.64954	24.095	39.8106	39.4778	45.2688	47.2161	40.9426	22.8838	50.785	66.4549	2.45072	21.609	38.2625	39.8094	26.2483	48.6395	102.217
Sweden					32.4136	19.3747	22.2969	30.9243	31.4023	22.567	25.2966	19.3239	21.3139	23.5971	22.2308	20.7423	30.007	29.5343	29.8879	48.6321	29.7525	13.6599	22.0588	36.7856	18.3335	10.3514	19.7721	37.5281	31.1261	46.4512	53.3893
Average EU	21.8902	24.6732	16.9113	44.4445	40.485	42.9262	28.862	41.4346	38.9187	41.8776	43.6093	24.7906	21.6087	108.953	25.4018	27.7785	58.2709	57.0979	58.0021	54.3251	63.691	62.5541	55.5019	99.8729	36.2212	60.6674	57.5547	59.1415	60.5885	88.178	139.932
Co waste
	1988	1989	1990	1991	1992	1993	1994	1995	1996	1997	1998	1999	2000	2001	2002	2003	2004	2005	2006	2007	2008	2009	2010	2011	2012	2013	2014	2015	2016	2017	2018
Austria																16.4985	18.1047		8.34329	28.567	32.7712	6.03523	11.1181	17.7515	10.2949	8.41315	21.9595	15.7087	7.92655	8.47124	7.08768
Belgium															0.765037	10.0031	11.1405	4.42717	18.8329	11.3889	31.0531	16.5914	21.8331	18.083	16.5381	10.8501	9.30159	6.64907	9.69118	22.9859	28.8497
Bel-Lux
Bulgaria																3.16615
Croatia
Cyprus
Czechia																														10.1335	13.8465
Denmark
Estonia
Finland																														6.92521	34.6206
France																														6.33424	21.1573
Germany																														12.1647	12.7328
Greece
Hungary																														9.09104	11.78
Ireland																														11.9761	7.99153
Itay																														14.9636	13.4549
Latvia																														2.56209	20.0392
Lithuania
Luxembourg
Malta
Netherlands																														10.4689	15.9566
Poland																														43.3801	4.51102
Portugal
Romania
Slovakia																														18.6111	14.7575
Slovenia																														7.84987	8.81509
Spain																														13.3526	12.1944
Sweden																														13.2415	14.1438
Average EU															0.765037	9.88926	14.6226	4.42717	13.5881	19.978	31.9122	11.3133	16.4756	17.9173	13.4165	9.63164	15.6305	11.1789	8.80886	13.282	15.1212
Ni mattes
	1988	1989	1990	1991	1992	1993	1994	1995	1996	1997	1998	1999	2000	2001	2002	2003	2004	2005	2006	2007	2008	2009	2010	2011	2012	2013	2014	2015	2016	2017	2018
Austria							3.95641	6.31877	7.75457	16.0346	15.848	14.3093	13.7843	13.923	14.6548	17.3042	19.272					10.3939		4.18	3.69159		18.1212		1.71086
Belgium												97.9369	1.79695	4.44916	6.71113	8.9666	14.4892	16.0364	7.72481	33.5592	19.5715	2.13481	14.6431	2.33898	0.767813	6.32963	15.4462	10.1279	9.4221	4.21164	1.03549
Bel-Lux								10.9158	1.3074	7.50277	4.61996
Bulgaria													0.258948				0.373142			17.625											21.1353
Croatia
Cyprus																	0.950495
Czechia						5.70443	3.80119	5.72354	8.35896		3.05941	11.7975			4.6	0.0351463											129.034				30.2055
Denmark				29.5968	10.2967				7.99233							12.1716											21.0245	23.1455		735.867
Estonia								1.61734	4.375	0.702054	0.89517	1.06986	0.997304	5.49308	2.50072	4.09014	3.80664
Finland		0.0797675					6.04379	5.4912	27.4571				7.43758					5.66298			340			9.94566	8.4171	7.35549	34.2381	6.01469	5.33303	6.50969	8.30221
France							4.73641	7.66323	12.736	4.82891	5.15471	1.07646	2.47458	3.52977	4.26185	9.62385	12.0222	115.481	13.8084	6.24945	2.68087	2.05149	0.31581	0.250433	0.176924	0.168883	0.112274		17.4849	7.08097
Germany	25.1852		8.93518	4.74183	8.79397	7.10883	5.02513	4.46263					7.08927	6.92988	6.77405	18.8841	2.49378	12.0239	3.6871	4.80477	3.32988	1.65933	2.83228	3.1591	2.40542	2.3664	2.47703	1.95304	1.41664	1.58373	1.95382
Greece																6.33905			0.720766										13.6258
Hungary																		74
Ireland						5.25105		10.1133				20.4221	4.59651	23.3064	23.5373	27.3174	28.1614						8.50892		81.1474		10.0037			71.2273
Itay							6.4235	8.45705	7.15524	9.37057	4.65207	6.05263	10.3925	32.5342	6.35288	8.75704	119.883	2.0765	82.3673	69.111	59.7831	158.883	21.7001	278.323	187.853	61.2499	1798.67	29.4194	11.7909	17.3964	110.386
Latvia							0.797		128.5				1.38322																29.4444
Lithuania							1.44197	4.59741	0.644657																64.5
Luxembourg																			0.827423	722											4.13333
Malta										2.11549		16.962			2.95641
Netherlands										6.32979							214.483		32.9608					22.6185	10.7951	14.3954	15.3979	9.98142	8.35597	10.9386	2.34187
Poland																	1.50315					16.4187				14.9854	19.4587	13.7107
Portugal															2.11143			12.0256	4249.64	27.2072							8
Romania																	10.7349									58.8922
Slovakia
Slovenia											1.43782	3.27681	5.20603					17.02							7.30401			4.01333
Spain		19.06	12.816		2.866	11.7665	1.50198	1.9723	1.80938					5.21106		18.2308	15.064			203.872	90.748	19.52		581.429	12.7727	14.5275	19.0762	188.309
Sweden					3.813	5.82878	1.73433	9.27818	3.7009	6.81724									0.543333	25.4117		10.2656	4.11586		7.67502	8.12698	5.37548	11.0769	6.9267	6.40193
Average EU	25.1852	9.56988	10.8756	17.1693	6.44242	7.13192	3.54617	6.38423	17.6493	6.71268	5.0953	19.2115	5.03793	11.9221	7.44605	11.9745	34.0951	31.7908	488.031	123.316	86.0189	27.6658	8.68601	112.781	32.2922	18.8398	149.745	29.7752	10.5511	95.6908	22.4366
Ni waste
	1988	1989	1990	1991	1992	1993	1994	1995	1996	1997	1998	1999	2000	2001	2002	2003	2004	2005	2006	2007	2008	2009	2010	2011	2012	2013	2014	2015	2016	2017	2018
Austria							1.69643	1.98507	2.74964	3.19169	1.28589	1.68081	2.37699	2.07655	2.25079	2.45803	1.92954	2.55712	3.28545	4.61072	3.88297	1.46322	2.63715	2.04473	3.61529	1.90994	3.35456	2.40836	1.57791	2.20121	3.26764
Belgium												2.96064	2.54592	3.46242	2.24008	2.78723	3.48368	2.99526	1.16144	1.41292	1.93395	0.920708	1.82736	1.386	2.56369	2.06372	0.710731	1.10202	0.512497	0.645567	2.11157
Bel-Lux								0	0	0	0
Bulgaria										0.47	3.54018	3.47269	6.97127	19.9022	4.54914	6.67151	8.12583	9.17955	5.0877	6.72165	2.29269	1.88276	2.20954	24.2283		1.84323	3.10868	4.75596		6.63172	5.82058
Croatia							1.14936		0.599941	0.645222	0.649676	0.0947468	0.657238	0.584997			10.932	3.427	25.6411		19.8538		15.0734	4.5786	10.4148	8.17646	5.54015	5.9756	5.37125	6.10928	6.81983
Cyprus									0.427358
Czechia						1.09717	1.11437	0.856502	0.75275		0.852394	0.486986	1.95426	12.7824	9.36095	14.1372	9.68445	8.31114	1.18295	5.44129	6.22933	10.6559	12.654	7.45788	2.28723	2.07901	4.49452	2.37786	1.62504	1.86618	1.81317
Denmark		1.64169	2.37795	1.54418	1.63296	0.776346	0.960619	1.6032	1.20263		0.737761	0.692349	0.982236	1.13862	0.70698	1.96925	1.7085	2.25534	2.23222	4.23063	2.90646	1.91775	2.79779	2.68359	3.03795	4.11445	4.88558	2.27932	3.69849	4.12492	7.45765
Estonia								0.548354	5.76068	1.29657	1.26156	2.07727	3.93439	3.50377	2.06886	2.27441	5.45048	6.25395	8.28848	13.5913	11.6864	8.11683	3.95122	2.96358	8.55738	1.95625	16.7519	3.3271
Finland	20.7232	4.74397	2.86099	4.76105	4.0675	3.43438	4.71403	2.86023	3.42932	0.969795	0.980426	2.31865	3.96084	3.42406	2.23925		7.40523	7.83359	8.97648	12.7677	3.71959	1.86333	3.8178	1.5548	1.19724	0.394441	3.19722	3.96011	1.24489	3.16246
France							2.92339	4.59092	3.62883	3.85623	1.54509	2.54783	3.13764	2.43996	2.21707	2.17122	4.93868	5.9423	5.0742	8.504	6.29043	2.78701	1.61165	5.16131	4.56067	5.02936	5.00573	4.59743	3.30346	3.57605	7.45737
Germany	4.70723	5.58849	3.771	3.9992	4.17484	3.09704	3.02621	4.29464	3.68077	3.72666	2.72898	2.28368	2.27991	2.5487	3.08314	4.09558	7.19703	8.43971	9.00785	15.4553	12.8839	5.30009	8.41207	11.5907	10.3726	9.07603	8.69615	6.07573	4.97779	7.11851	9.65012
Greece	12.332	6.73082			6.32116	2.89415	2.6505	1.05414	7.04587	2.33594		0.709877			6.96154			1.67049	2.54777	3.12665	2.53994				402.9	52.75	11.0852		3.73932	8.82488	12.9731
Hungary					3.61853		0.475374			1.82292	1.63306	2.20851	1.08846	0.817039	1.23967	1.27363	2.00641	4.57143	10.0585	15.2152	5.09852	2.01084	4.76218	5.30903	4.57331	5.95309	8.78049	4.46805	5.42612	6.17163	6.81768
Ireland					5.31051	4.60288	4.12772	4.46615	4.21211	3.66592	3.99821	3.8086	3.55419	3.58754	3.81503	4.60087	5.59927	5.75956	4.70111	6.40406	5.94369	4.73231	4.53131	4.88558	4.82252	4.60316	4.86925	4.50749	3.88833	3.64323	6.65086
Itay							2.57616	3.45761	4.31295	3.79145	1.94966	2.36902	2.31902	2.66326	2.83941	2.89006	5.00242	11.1119	7.40006	10.8756	14.6829	8.47151	9.43829	11.3274	8.55616	10.5018	11.4286	7.15896	7.37755	6.99285	8.17978
Latvia							0.116169	0.153952	0.179204	0.228778	1.00326	3.03327	3.91333	4.5645	4.9247	3.61282	4.98423	3.9686	3.47121	9.02356	3.35378	8.42855	7.8961	8.57662	2.82735	1.72305	1.68998	1.15071	1.90601	4.40422	6.90666
Lithuania							0.898909	3.2077	1.34173	1.9536	1.19829	0.429893	0.393023	0.358115	0.382992	0.389064	0.532018	0.798415	0.7978	2.00977	2.37269	1.3164	2.40086	7.61996	3.66669	4.26181	8.37922	10.0715	3.17512	4.09229	4.31945
Luxembourg															1.10768	7.56376	8.32596	1.2938	1.30528		14.8042		2.5431						15.9076	8.42116	6.1875
Malta									3.85269	2.94656		2.01402	0.104735		3.22798	2.99575	3.753		3.10267	30.5636							0.871647
Netherlands					2.16846	1.82572	1.82406	2.03935	2.3799	2.98763	0.960269	2.49927	3.49036	2.7781	3.91905	7.83041	9.56596	8.96608	10.1558	7.85218	5.01032	7.62794	9.13984	7.45762	7.39216	5.27505	7.14712	5.4705	4.31978	4.18006	5.49987
Poland														0.730066	3.06237	1.16353	3.09273	1.0848	3.30409	5.21208	1.97574	14.4102	17.7836	12.1369	4.18117	3.5641	2.6492	1.35891	2.40131	4.59431	4.83397
Portugal	2.30769	0.640321	1.36587	1.96627	0.924922	1.87662	1.16518	0.498102		1.72276	1.13522	1.6638		2.52161	2.20851		0.707591	4.60713	8.65632	14.4876	7.65931	4.51906	15.0724	17.0147	7.28116	9.27629	13.3275	6.4759	4.55318	4.77092	6.97759
Romania										2.51351	3	4	4.63953	7.39583	4.18889	5.56011	10.4485	9.68331	11.6994	24.4071	3.15234	2.28229	4.25576	5.59738	6.35518	4.28047	6.3286	2.2619	6.02936	11.5865	7.10117
Slovakia							0.0709837	0.820147	3.44242	0.248204	0.626523	0.564157	1.13763	0.678695	1.02686	1.24485	1.85157	2.19322	2.08501	5.73555	2.5124	5.98209	20.4127	1.66597	3.58853	4.23651	5.77546	4.89658	2.53771	1.89644	2.43123
Slovenia									5.99589	5.94805	6.29	5.29981	5.14947	5.58428	5.88654	6.26822	9.72008	9.97003	6.79214	18.4024	11.2793	9.33861	5.64688	2.74199	11.4758	14.1894	8.32291	6.4829	6.1441	0.0932936	4.94862
Spain		7.21738	14.0941	3.95122	5.02853	1.60447	1.16694	2.48899	4.23361	3.84148	2.96128	1.96795	4.7494	1.70492	3.82102	3.64556	8.67166	6.35191	5.50274	14.4621	11.493	14.3231	8.87064	11.7851	9.3866	6.81134	7.13978	5.68284	3.38226	6.19426	6.93235
Sweden					4.58304	1.35637	1.6677	1.94621	1.49166	2.57871	3.5628	2.54084	3.8846	1.59753	0.85831	1.85185	3.21143	2.61712	2.96307	3.7582	6.45555	3.54858	5.95402	7.01882	2.68833	6.13185	5.65089	5.38418	4.49175	4.72765	5.29766
Average EU	10.0175	4.42711	4.89398	3.24438	3.78305	2.25651	1.79578	2.0484	2.89143	2.30644	1.90457	2.15519	2.87384	3.77588	3.12747	3.97523	5.53313	5.27371	5.94157	10.178	6.80053	5.54087	7.23749	7.25159	22.8827	7.0917	6.36764	4.44478	4.24308	4.83457	6.10676
UN Comtrade	As partners
Import
Co ores
	1988	1989	1990	1991	1992	1993	1994	1995	1996	1997	1998	1999	2000	2001	2002	2003	2004	2005	2006	2007	2008	2009	2010	2011	2012	2013	2014	2015	2016	2017	2018
Austria																0.411	0.461446	0.398	0.464	0.508			0.521453	57.71		0.735686	67.8	69.1	54.5
Belgium												7.05631	1.83651	3.68143	0.386	17.4123	5.53241	6.74691	5.58412	11.3886	8.60641	4.06464	3.35225	1.04062	1.03983	6.82934	17.7317	9.30236	3.89273	11.2579	24.3604
Bel-Lux				44.0721	123.711		6.81156		1.02	5.52813	2.07327
Bulgaria																			67	128.333
Croatia																					147.51
Cyprus																									2.97628	23	24.5		7	9.5
Czechia							4.5185						41.9248	23.0333		32.3143	15.1388	2.61429			11.6363	8.86		2.81449	29.7366	78.9801	80.3669	85.9858	55.675	97.4686	296.88
Denmark							4.28788	54.1429	55.0897																					28.6624
Estonia													0.489537	3.09278
Finland							4.15212	20.0445	5.21216	6.68755	5.54257	4.55883		6.18315			1.06651			1.8526	3.91822		2.99593	1.81485	1.91442	0.451548	71.6166
France								4.95682	18.5094	98.1806	8.94785		16.092	3.68189				0.197313	66	13.7703	4.98486	252.6		787	7.77528	77	51.0588	43.4175		27.4	72.04
Germany				84.6892	117.797		4.80704	3.09981			82.4246	2.23872	0.0906358	1.84127	6.56773	31.9333	6.66812	7.68829	0.119354	16.0309	5.85258	3	6.19011	7.60141	9.70236	37.3315	6.78359	27.9548	36.874	20.8975	64.4771
Greece								4.97312																		6
Hungary												0.483758													60.7636					6	8
Ireland						4.95345				48.483			6.64	3.68182			3.20016		19.7084		124.172	13.5716	56.6204	64.2267	58.9197	67.0288	69.8924	62.3533	18.7324	62.8549	0.555556
Itay			61.5833	0.0523241			10.343	229.929	34.5155	49.995	6.36958	0.754341	2.14092	3.92415	1.59459	22.64	12.44	6.28283	1.34955					60.2971	5	31.6667	64.6296	27.549	7	58.08	60.3733
Latvia																										0.572395
Lithuania															0.395417
Luxembourg																		3.8485				3.72315	5.25	7.66667	3.57143
Malta																													2.9625		6
Netherlands				0.253113	32.5095		37.8397	9.63235	36.3984	56.4371	27.7874	10.5835	29.2745	12.9102	17.7012	24.8832	6.92889	7.79321	10.4999	44.6772	40.7438	15.6225	34.7333	6.64191	7.17293	2.27446	1.23404	12.9764	18.5537	40.3725	28.6032
Poland		10.3093										15.8652			40.0333			7.27158			2.03199										52.4
Portugal			3.78894										6.26437	5.75	4.87234	1.46617	1.18828	0.885	13.6154	7.77037	15.1047	14.7333		77.92				0			6
Romania								9.29333																	56.6	12.55
Slovakia																											41.625	38.6171
Slovenia						34.8228	2.72362				0.964875
Spain								57.9303		4.22886		32.3953		2.12179	9.33333		2.49367	2.51333	4.20056	85.9019	6.02537		24.9559		9.125	1.45529	21.75	41.9	34.6471	21	18.25
Sweden											62.191					1.21962	3.38624								36.0556	1.93678			197
Average EU		10.3093	32.6861	32.2667	91.3394	19.8881	9.43542	43.778	25.1242	38.5058	24.5376	9.242	11.6393	6.35471	10.1105	16.535	5.3186	4.20357	18.8541	34.4704	33.6897	39.5219	16.8274	97.7031	20.7395	23.1875	43.2491	38.1051	39.7125	34.8631	53.1616
Co oxides
	1988	1989	1990	1991	1992	1993	1994	1995	1996	1997	1998	1999	2000	2001	2002	2003	2004	2005	2006	2007	2008	2009	2010	2011	2012	2013	2014	2015	2016	2017	2018
Austria	21.9046	16.7276	26.9848	33.6352	49.9856	32.91	40.5931	59.8473	45.6438	47.8198	16.5747	28.2912	24.6119	24.2795	24.484	25.7143	42.6032	36.0058	34.83	43.2757	8.788	40.9539	39.4782	72.6401	33.5682	28.5275	32.3164	27.8127	26.8117	40.2678	29.4359
Belgium												20.3995	12.014	8.61669	4.86068	5.95796	30.3178	6.02552	17.0784	25.429	31.806	29.8297	20.4158	27.6559	17.0436	21.8223	22.2856	16.5229	14.1942	20.3481	48.7082
Bel-Lux	216.495	13.7515	13.6479	19.4248	29.4195	25.0251	25.4075	36.5823	11.5485	24.9173	26.0548
Bulgaria	19.802	30.9278	14.0531				513	6.53523		37.2673	43.2128	33.4227	29.0466	26.5478	15.0972	15.952	41.8854	13.5395		32.14	20.8055	11.7591	33.4533	38.3141	37.3433	14.6888	12.9719	23.9642	11.044	28.6054	18.9454
Croatia					17.7321	30.3357	31.6772	43.2791	32.3384	33.0489	33.816	25.0585	23.7473	20.6336	20.5909	21.5557	44.656	30.3561	31.5874	153.24	43.8703	29.1267	33.1684		1274.6		656	39.596	33.3218	40.5962	64.3333
Cyprus							2.75407					0.98325				0.689013	1.51	16.7059					12.5838	11.9496	40.6667	7.4		19.25		10.2456	13.0513
Czechia						31.0857	36.0005	45.0432	49.1096	30.8806	28.4573	25.2687	23.9112	21.3324	15.2802	17.3874	37.3792	26.883	30.6125	42.992	70.4545	30.8665	32.5597	31.1181	29.7157	25.1696	26.1938	23.7675	21.9518	37.7987	56.4314
Denmark	25.0478	16.5787	20.1005	7.47977	11.8574	109.287	105.871	71.5838	60.4918	44.0493	38.6245	14.3656	19.0525	43.1445	32.4521	70.4793	36.0295	29.4937	29.0054	9.15333	246.667	68.5446	39.8136	277.649	31.4486	12.9709	5.61688	42.3955	45.8764	55.1206	34.0431
Estonia							20.4957	83.7607	7.01231	38.5857	2.47594	31.8039	23.7148		20.9278	23.684	16.5312	29.3399						6.056		68	59.75	21.6118			60.963
Finland					3.62372	18.7034	1.47285	51.8378	94.8	25.856	17.1997	15.5212	7.98353	6.8637	27.0403	3.96619	38.0928	13.7403	10.302	26.5692	29.5469	82	32.5072	13.8947	29.659	24.9118	24.6172	257.566	22.0968	42.0764	126.267
France	10.3093	73.88	44.1464	13.6313	30.3692	26.3443	10.7722	12.7519	17.1905	30.4228	29.2926	22.8119	15.9498	16.5056	8.19666	12.9093	33.9384	24.716	22.2234	40.2821	48.2376	24.9561	30.4329	27.6958	23.1415	21.7184	23.2055	21.5882	18.54	36.7873	43.9608
Germany	13.9485	12.1589	13.8133	17.3748	37.62	21.7447	18.6988	17.548	32.1273	34.1614	35.5718	28.5767	30.6269	14.0907	13.3701	16.236	15.7126	21.4203	0.480047	35.0886	27.3282	31.3425	36.4051	25.3074	28.129	26.3483	25.6198	10.6471	23.1824	31.6446	29.0434
Greece	19.2308	20.2703	20.1005			27.5927	21.5137	49.5859	57.1858	32.4216	45.8113	36.4026	16.6061	20.0993	36.828	37.75	35.3668	24.9027	23.5872	39.7596	52.8896	60.3463	31.5098	53.36	23.6287	22.7497	25.2463	22.6999	30.3742	32.8235	53.6043
Hungary	12.7446	14.1417	12.4089	10.3093	47.0088	29.1592	34.2871	37.7931	33.8305	23.3777	38.0719	33.8001	27.5516	8.56407	18.5688	12.5666	25.7541	1.28065	26.7291	34.7398	64.3498	23.042	38.5716	39.0653	39.3626	33.6299	38.4728	29.2865	19.7278	35.5857	56.3318
Ireland	17.3509	18.8128	17.258	2.33284	38.325	20.2647	11.6476	4.30842	16.3753	15.8175	36.9537	27.7169	24.0461	19.7047	13.038	85.6429	101	113.05		107.875	117.462	41.5859	26.8762	10.483	15.9657	48.0487	13.2715	43.6667		658.541	64.12
Itay	15.7566	15.0361	16.8473	20.0343	40.7348	25.1802	31.184	61.4979	41.717	35.5371	30.8551	23.5912	17.0417	18.1063	11.9721	15.474	27.2967	22.2957	22.4381	35.9082	49.9828	28.3183	31.9018	27.5327	18.5851	17.9878	21.4839	20.6474	15.4818	37.8368	23.6224
Latvia											48.95	16.4758	26.8211	35	30.0338	43.15										25.3333	16.9615	3.04477	1.80965	209.167	116
Lithuania								80.4188	49.9002	43.0473	3.47959	31.2165	27.6633				44.835	84.4277		51.58	51.96	41.88	45.039	77.7959	37.9867	38.686	50.42	41.75	30.2991	31.8163	39.592
Luxembourg													230	2	27.0433	10						175		31.6667	29	54	31.4286	38	32.64	2.00622	2.17822
Malta													25.3043	33.2016	3.07692		86										74	28	2		59
Netherlands	14.3511	14.7173	16.2923	22.15	41.7418	25.9113	22.7052	26.8442	36.8211	30.2985	30.7071	19.398	18.6845	10.5871	6.04403	10.1473	12.3752	7.14625	11.2647	27.8565	57.5839	17.8299	18.9307	27.5966	13.5272	12.5564	3.31677	12.6547	15.8448	33.1694	33.094
Poland	13.2881	13.5502	16.1477	704			25.26	35.9775	34.3659	36.822	18.2802	36.5004	22.6833	17.5021	8.19051	18.9226	26.7267	25.2337	28.9143	43.0126	58.3572	8.3473	29.4516	17.1241	24.201	27.111	23.7861	23.221	24.0777	40.9825	59.7859
Portugal	14	5.39732	16.3465	15.0624	92.7835	20.5447	38.2815	45.6253	20.3329	61.267	36.4227	15.2533	23.6433	20.8416	19.2026	17.5684	40.2068	33.5821	24.3224	35.0859	30.1747	4.15611	27.8377	10.8315	4.13212	24.6668	2.31902	11.8091	21.8513	19.7595	67.1963
Romania		12.3903	19.7368	50.2513		29.1489	31.9956	44.4096	35.3126	41.5174	29.4126	30.6816	12.5872	17.699	14.2026	17.4321	43.2223	25.8953	26.8326	42.0253	62.1499	37.9809	15.2734	13.2575	11.7229	12.0934	12.0258	26.5074	25.1447	43.3627	40.4638
Slovakia						47.6481	413.519	31.261	9.18599	11.8247	29.6996	29.6105	3.22	19.1378	17.0048	18.514	36.4353	29.3381		40.95	70.7105	27.994	34.3868	30.9509	29	27.1097	39.9273	24.0897	21.5099	45.3953	55.9085
Slovenia					60.3015	33.9196	37.9423	44.4187	32.4663	22.2494	40.303	28.1593	12.7497	18.0778	18.909	18.0065	24.8152	21.5307	0.0967644	44.3697	63.9501	46.3852	65.7861	44.0217	31.6169	28.0901	36.076	31.2538	25.9127	44.5596	62.8225
Spain	12.4227	14.2959	15.5541	20.3363	38.9661	13.8279	31.2506	23.0022	38.2792	37.561	34.4628	25.519	21.0419	17.6799	12.7501	16.7299	30.606	22.6787	22.4245	36.4938	54.854	26.4089	30.8426	29.3917	24.033	22.6883	22.8017	21.172	17.3343	39.3571	29.5708
Sweden	22.735	23.1111	29.8913	36.8864	47.0857	48.9534	52.2708	37.2764	59.929	55.6818	56.3225	34.0086	35.4724	24.0424	23.5427	15.9522	42.4491	42.3604	50.514	72.5755	106.845	81.0187	73.3097	46.0814	65.3841	53.2252	53.09	50.3165	22.5478	41.3077	61.061
Average EU	29.9591	19.7342	19.5831	69.4935	39.1703	32.5046	67.7652	41.356	37.0893	34.5405	31.2922	25.3935	29.0683	19.3441	17.7083	22.0955	36.6298	29.2478	22.9579	46.3819	62.2169	42.1597	33.9363	41.31	79.7276	27.9814	52.0463	34.5497	21.8156	66.3664	49.9827
Co chlorides
	1988	1989	1990	1991	1992	1993	1994	1995	1996	1997	1998	1999	2000	2001	2002	2003	2004	2005	2006	2007	2008	2009	2010	2011	2012	2013	2014	2015	2016	2017	2018
Austria	28.5272	13.4003	8	17.6517	11.7872	11.8573	15.3643	21.4592		49.58			20.979	29.8476	112.5		240	57.9308	121.875
Belgium												4.90709	3.8511	2.0586	24.6034	4.79937	8.53305	5.82984	7.10524
Bel-Lux	25.1256	4	6.09756	4.7619	30.1508	35.798	5.73037	8.00657	6.99099	5.39727	4.73574
Bulgaria	197.875	20.1005	11.8168	24.4989			27.027	12.5628					18.41	17.92	24.6286	8.93091	10.6429	58.0741	38.9003
Croatia								17.4067	51.4221	32.1269	27.75	18.3252	13.775	20.315			39.9273	22.675	28.6429
Cyprus								10.3396	10.1154						22		9.39583	12.0294
Czechia							29.5556				0.356129	11.799			13.6486		72.0833	49.1197	6.2994
Denmark	6.29157	66.2632	23.4732	7.12993	11.4701	7.90379	6.42277	38.943	25.285		12.6589	212.833	14.0756	62.5	108.75		200	124.614	60
Estonia								1.50628					4.07692		2.64286		63.375	45.2941	39.45
Finland	5.18519	51.5464	12	4.71698	11.3948	10.8873	10.2097	16.3788	3.93191		136.862	2.93578	0.616088	515.6	23	3.76083		9.45356
France	5.1599	4.72492	5.95793	3.82517	8.29446	4.47484	5.50229	7.19162	8.2253	6.06701	5.95154	4.59572	4.31607	3.74531	3.13605	3.37364	6.95591	5.36343	5.86687
Germany	4.60747	4.45083	208.523	103.731	119.224	8.33675	6.17219	9.40869	13.0925	11.7912	17.6534	8.97882	4.26207	3.17129	2.43523	2.91311	7.00185	4.51278	4.3253	5.7855	5.095
Greece	4.92611	4.92308	11.6588	12.3843	10.4712	20.5361	4.87805					3.79532		62.5			61.5	184.75	152
Hungary	4.75779	34	41.2371	15.1643	15.0754	21.708	17.517	18.6116	30.5893	24.0492	24.3929	14.7828	13.6275	12.6267	17.378	33.1961	41.7632	138	50
Ireland						11.9966	9.04573	17.1687	24.9355	54.5763	23.8317	45.8317	31.4431	8.06273	83.7927	42.4729	43.9031	108.274	17.8764
Itay	4.57665	5.78193	5.93921	7.56199	13.0997	9.8903	8.79208	4.24678	15.3237	12.6652	12.5351	8.95919	4.74249	3.40369	2.52181	2.44903	6.19724	5.57211	5.41382		20.76
Latvia								1.5		4.26524					12			111.111
Lithuania									2.35462			2.79967	50	41.1429	56.1667	32.25	10.46	9.81188	20.4839
Luxembourg													25	43		116		30.0833
Malta								7.53769								86	9.28814	96	104
Netherlands	5.32613	5.64713	8.41963	18	12.0419	14.0675	7.91575	19.5266	13.7753	26.7272	10.1757	42.4413	9.0831	14.5703	14.0778	8.9463	5.23405	11.1769	10.9579
Poland							135.3	10.1625	8.74776	14.21	13.696	1.14807	7.84308	20	6.79742	6.27033	10.1647	7.37724	11.2168
Portugal	5	4.89396	6.09756	41.2371	10.4322	13.8708	11.8352	16.2019	134.294	18.4034	30.6669	58.4286	19.8932	49.1613	78.5263	57.5333	39.7119	11.0047	19.6373
Romania						16.8919		19.554		19.037	17.2049	14.1808		10.9185	6.67615	14.105	19.025	111.111	48.7805
Slovakia						42.7938	5.02097	9.52381					42	28	36.6364	40.5385	36.6842	71	67.6885
Slovenia							21.14	7.36554								31.95	52	2359	9238
Spain	4.14115	6.56886	10.1351	20.6186	9.41176	9.76242	9.92302	10.0435	17.2568	21.6011	11.8089	12.8081	10.8354	9.33065	9.71229	9.34499	73.1667	12.1251	22.2542
Sweden	4.92611	5	6.06796	20.2703		51.5464	4.92611	11.1103	2378.67	2215.83	31.6347	50.7499	14.6607	19.4779	39.9256	80.5328	69	42.4612	13.75
Average EU	21.8876	16.5215	26.1017	21.5394	21.9045	18.2701	18.0146	12.859	171.563	167.755	23.8697	28.9056	15.6745	46.5406	31.8889	30.8088	47.3339	137.176	438.892	5.7855	12.9275
Co acetates
	1988	1989	1990	1991	1992	1993	1994	1995	1996	1997	1998	1999	2000	2001	2002	2003	2004	2005	2006	2007	2008	2009	2010	2011	2012	2013	2014	2015	2016	2017	2018
Austria	7.02	6.91457	7.90938	7.24927	17.1781	13.7189	9.61122	20.1005	12.578			11.0304	10.1452	8.71122	7.89357	6.66667	14.3259	19.5809	16.5105
Belgium												12.0574	8.39309	17.527	7.68009	6.45733	13.6797	13.5181	3.63207
Bel-Lux				6.84016	7.85826	1.80527	7.82068	18.0619	17.704	13.3626	10.9012
Bulgaria	53.9					11.1049			20.2544	12.8428
Croatia						6.75676	30.9278	17.156	13.3518			17.5484	9.70874	13.3333	10.029	13.218	23.196	23.355	24.4643
Cyprus																			10.6
Czechia							6.3027							8.95667	6.74857	6.46286	14.2186	12.4425	28.3529
Denmark	2.51256	4	6.75676	10	10.0143	16.8919	13.8191	29.7116	30.0503	4710	15.737	0.452797	8.92079	9.20996	9.1068	8.39775	21.1418	15.1769	59.0556
Estonia									18.0348	12.6143	12.1445	10.1698	9.35833
Finland					5.02513		2.84618	23.2558	24.5926				7.59345	6.06		6.53425	10.3214
France		20.6186	5.55829	0.822244	15.8515	10.2352	2865	2.4258	7.22142	16.1716	122.049	10.3744	8.5256	9.67558	16.8824	23.0569	15.41	12.7683	13.8662	0.181818
Germany	1.78502	1.70969	5.76893	7.61651	13.4645	9.57836	11.5251	16.3462	14.1212	11.2607	12.1736	8.11018	7.38504	6.44149	0.480503	2.67122	8.30363	10.7775	3.60708	9.32646	4.53309
Greece				8.5641					21.2179							10.9951	4.63636	11.1921
Hungary	8.14929							23.2558	24.5926	0.872233			9.70874	13.3333	6.7569				70
Ireland					11.5	10.3093		24.712	12.3098	6.77213		21.8794	48	18.0128	9	30.8571	41.75	26.3158
Itay	7.78932	6.72938	6.97989	9.42966	16.1054	10.4693	15.0293	13.2879	15.1433	12.3894	12.4956	9.19863	7.93424	6.5054	5.67495	6.31472	12.1734	17.7583	5.49004	2.45536	2.56899
Latvia													10.7379	14				13.3896	10.0507
Lithuania											3.1								31
Luxembourg															10.04
Malta
Netherlands	5.32394	5.71525	6.68564	8.60119	15.4562	9.41269	14.7615	16.3476	14.7701	12.4755	7.39898	7.77583	7.83106	9.24572	5.64178	6.59308	12.4375	9.71146	10.1858
Poland								16.5054	16.3329		11.285	3.36966	9.19694	7.6751	6.82923	7.80551	14.8608	16.8961	19.4272
Portugal				27.5229	13.0035	8.08017	15.4123	16.9689	15.7642	20.9054	11.4608	10.4883	8.17959	14	17	7.4152	16.8429	9.66522	8.91667
Romania			7.85024		10.7527			18.5939									7.38889
Slovakia						14.3716	14.0316	22.4276	22.9376				4		2.3827	2.97728	3.04167
Slovenia									24.5926			11.2165	20	1.97239	14.0845			18.113	17.475
Spain	4.3153	10.0503	6.68151	10.1351	2.63583	11.1503	7.88819	15.7202	15.7475	12.6328	10.8185	8.11222	8.04913	5.83225	4.91068	6.27137	13.3072	7.96625	8.96632	36.488
Sweden							14.0309	18.596	23.2577	37.8317	12.506	8.42928	9.43816	26.7	27.95	30.3529	20.7333
Average EU	11.3494	7.96253	6.77383	9.67812	11.5704	10.2988	216.358	18.4396	18.2287	375.395	20.1725	10.0142	11.2161	10.9551	9.39398	10.7675	14.8761	14.9142	20.0941	12.1129	3.55104
Co mattes and powders
	1988	1989	1990	1991	1992	1993	1994	1995	1996	1997	1998	1999	2000	2001	2002	2003	2004	2005	2006	2007	2008	2009	2010	2011	2012	2013	2014	2015	2016	2017	2018
Austria	38.0235	29.2392	71.1208	27.4931	77.0768	16.2498	17.3658	52.6106	34.7559	61.4185	45.1597	35.0381	31.2968	24.53	25.3964	21.7865	57.9407	51.3612	41.9761	60.5416	65.4318	52.1423	46.0898	55.7947	40.6853	39.6134	32.5689	28.7669	17.3386	58.3652	86.9405
Belgium												20.8555	28.8299	21.6544	15.4701	19.815	43.7521	35.8288	33.89	49.7867	56.0952	31.4206	31.3999	23.7382	21.7085	19.481	17.8398	28.2315	21.8293	42.8309	60.918
Bel-Lux	27.7237	13.8746	17.9612	22.8345	42.5451	31.0121	14.8629	51.6591	28.54	44.937	27.4759
Bulgaria	37.1992	61.1366	44.3949	32.2581	42.8571	72.2035	75.4139	81.0811	98.902	71.9666	60.6235	60.2345	52.6269	40.8806	40.0788	23.5173	65.6677	41.059	62.2814	83.7102	113.03	59.8685	57.95	69.5211	57.3526	72.8728	61.1181	59.3895	60.2611	82.5316	102.987
Croatia						26.3245	102.948	60.8232	245.644	37.6787	39.1414	443.247	144.765	65.3345	109.737	118.58	128.688	65.395	69.7645	65.8421	82.2465	112.677	126.952	106.989	111.738	109.952	83.9138	87.6804	99.2665	89.7559	107.832
Cyprus	30.303	27.7778	26.3158	12.7435	42.8571	44	38.4615	43.7521	76.5	21.3602	39.604	29.2581	38.9964	35.2113	47.619	29.8121	48.9457	167	71.4239	196.481	129.769	174.846	280	176.263	77.7778	93.5	193.611	49.569	113.5	109.852	192.889
Czechia						38.4717	36.9374	66.7227	100.001	56.9035	40.0856	32.9889	34.8056	23.157	39.7209	38.6413	51.0021	69.6262	54.4942	62.5175	71.0776	54.5668	47.7861	66.7015	63.6265	19.9982	63.7774	54.938	41.4101	51.3597	76.6528
Denmark	36.7422	42.9214	50.2646	53.0966	64.1394	62.9069	65.1521	73.2857	52.6995	15.0631	39.3949	51.7382	45.1047	35.5872	45.3354	80.3314	70.0171	55.1756	52.969	77.9763	61.4298	37.5043	41.96	68.3768	46.9206	43.2694	108.12	53.1365	87.0078	45.1807	61.7624
Estonia						36.5854	52	195.876	160.136	27.7708	7.32893	37.1916	32.4639	9.01103	199.509	16.3384	13.101	35.6293	28.0764	51.8539	14.7596	38.1343	86.1965	82.1852	82.4661	99.4586	80.7965	70.8354	110.955	86.4706	20.2885
Finland	53.3584	50.24	44.6897	98	46.6333	19.1562	15.1833	28.7748	39.5227	40.6492	31.7203	5.59541	4.76607	3.29944	2.93171	10.8932	2.77538	45.7791	45.5205	25.7776	31.312	7.07823	9.65635	8.19716	6.05395	5.70523	6.64501	11.143	10.5554	10.7499	22.6649
France	72.2047	59.7675	57.8386	29.6457	23.7345	23.8351	28.1422	47.2962	40.6904	26.8412	27.2303	28.6237	26.2308	21.3445	20.0549	20.8869	27.5251	22.2481	26.7959	46.1784	59.0484	37.7593	37.38	34.4508	26.5022	26.323	23.5813	21.6783	22.1438	24.3475	43.7724
Germany	30.8482	38.9168	35.0456	32.7629	39.2758	32.9009	29.3272	46.0854	39.8739	41.2025	38.5121	28.4877	27.2887	22.6918	17.3116	20.65	41.712	32.846	32.7124	54.5598	78.9699	41.9193	45.5692	44.8964	41.7774	36.2688	40.2096	35.1474	31.4649	42.5093	64.662
Greece	63.7193	68.8571	55.2414	65.8065	101.754	82.6189	94.0349	117.522	103.199	76.3287	80.9121	71.1404	60.2781	58.1175	50.9898	55.6097	71.8022	61.5983	59.4089	69.2629	104.08	61.183	86.6237	103.254	129.746	91.7575	100.904	86.7503	91.8058	117.99	130.839
Hungary	33.0299	43.6155	82.874	13.36	92	84.5335	88.5714	82.7002	48.0326	35.8298	24.016	37.2565	45.3037	38.6344	72.7788	124.823	32.2099	60.6895	60.377	88.1931	110.052	84.0774	85.5759	91.1303	87.352	90.5946	88.028	78.5157	64.1085	75.3993	92.9403
Ireland	37.6338	14.979	19.3234	61.8705	72.1649	71.2656	139.042	79.9072	57.8859	25.119	45.2311	50.602	34.8634	16.3951	25.5839	26.4199	49.1001	50.0744	30.5348	33.4004	34.7399	33.4432	28.8916	29.1929	28.6992	25.5903	26.119	23.6592	21.6095	24.4497	37.2418
Itay	42.5545	37.5227	25.5979	49.3837	57.3958	33.0274	60.0951	76.2506	76.576	52.2521	54.6234	44.9806	43.274	39.2971	32.6732	38.4094	59.256	52.2428	51.0041	67.0883	89.413	54.6255	54.7626	52.2434	47.8424	47.9493	55.5834	50.6682	49.9319	60.9971	74.3816
Latvia							38.0952	47.619	46.8941	43.7727	54.3583	3.65979	60.8571	113.955	47.3228	35.8809	29.2927	154.2	157.833	157.833		225	5.19691	166.8	293	193.364	156.714	61.0588	285.4	189.105	15.2797
Lithuania					42.5532	6.73968	38.0952	46.729	21.3105	45.5048	36.8008	28.5556	37.234	70	160	139.99	455.431	55.981	46.2583	84.0605	172.968	132.672	93.9626	179.266	151.474	132.812	181.188	99.4559	142.417	61.1644	202.702
Luxembourg												40.9347	49.7905	71.3797	77.6393	27.1509	136.046	74.2629	58.6361	74.1658	115.9	52.5841	28.5997	50.4291	46.7572	32.5785	20.0214	45.0669	42.819	9.28322	51.4605
Malta	30.303	27.7778	26.3158	32.2581	43.4783	36.3636		46.5116	45.8103	38.1618	22.052	28.6316	37.1622	35.7143	47.619									0.358108		530.333	297.333	140.056	7.74606	127.438	90.5788
Netherlands	20.6291	17.3028	12.5634	28.9988	43.0029	29.1433	40.9457	57.8659	51.7161	42.7798	35.4593	28.1808	26.7233	20.0685	15.1102	19.2264	47.105	25.0822	29.2276	48.3546	59.5175	31.4542	37.1992	32.4102	25.5351	20.0023	15.4046	13.2807	16.9998	30.0246	72.4528
Poland	34.1787	37.0665	59.7013	70.1071	84.899	72.2447	13.2276	81.3149	62.6952	63.4361	65.1537	37.4362	31.5981	10.9299	25.9417	25.1547	65.6671	38.1002	35.1425	46.6549	54.8791	39.2591	30.8773	24.733	50.1797	53.5893	59.1906	60.176	66.6814	66.8595	96.5441
Portugal	53.3086	40.0071	43.9417	50.2377	75.8443	38.1186	70.2625	95.689	44.1224	78.143	73.8886	59.5629	50.0055	54.3302	44.6486	50.8288	86.3054	71.0477	56.9113	76.0356	109.734	63.6996	59.4889	52.653	18.5231	33.8992	52.699	45.9662	39.4676	65.301	91.9708
Romania	91			38			91.2186	21.2511	52.6754	57.063	36.3419	45.017	46.8454	11.1977	39.9116	49.1369	55.5098	50.6099	57.4129	80.1587	79.7201	61.4347	59.2286	18.132	67.3939	71.6866	76.0014	58.3207	59.8115	86.8132	125.959
Slovakia						90.606	34.8033	54.599	121.516	37.2384	46.3806	155.889	35.2254	92.1115	54.5147	61.9623	64.3626	49.534	77.1981	90.4859	119.77	100.148	49.9604	37.3806	29.7408	29.9534	81.9799	56.0926	94.1856	40.6996	92.1077
Slovenia					57.2727	29.5088	43.7643	23.8098	18.8367	25.2706	22.9698	18.5327	28.9601	23.5066	24.8162	21.0773	45.752	32.7182	31.4195	37.6687	55.9691	36.4265	43.6592	67.6893	36.3205	37.4535	91.1899	35.7233	69.4252	74.5815	97.5167
Spain	52.3911	26.1932	24.7637	19.7434	62.5122	65.9802	42.2322	73.6036	46.7157	40.7197	56.7212	47.473	35.2108	32.2928	35.4168	36.7181	55.9979	50.4002	36.9009	49.436	80.8986	55.1215	48.0789	63.5495	59.7975	53.7158	71.3627	49.6588	41.6879	49.3514	115.074
Sweden	23.761	23.516	21.1005	38.6023	60.7439	43.8616	45.3148	48.7832	31.5185	53.5729	51.536	38.108	36.6814	26.546	8.73115	28.0016	52.8126	43.5879	41.0766	59.2769	66.6669	50.3928	50.8587	41.4284	43.6402	40.2875	64.1119	55.8816	58.1784	58.205	90.9118
Average EU	42.5743	36.7062	39.9475	40.9054	58.637	45.3191	52.6199	65.4663	67.1834	44.6532	42.4124	55.897	41.7477	37.6733	49.143	43.9093	71.453	57.3876	51.8941	70.6654	80.6991	66.5168	60.5348	64.732	65.1004	76.0003	79.6301	54.1054	65.4818	65.9858	85.9011
Co waste
	1988	1989	1990	1991	1992	1993	1994	1995	1996	1997	1998	1999	2000	2001	2002	2003	2004	2005	2006	2007	2008	2009	2010	2011	2012	2013	2014	2015	2016	2017	2018
Austria															4.09667	6.66667	25.2239		20	18.3893	44.6801	40.4997	12.6861	24.0948	28.7482	29.0313	28.9913	19.6708	8.16371	9.9257	13.665
Belgium															147.488	5.56096	15.5161	8.37055	17.5547	14.0439	16.8621	19.7794	6.51463	13.5147	9.5209	25.2758	8.23485	11.6963	8.89122	16.3641	27.1124
Bel-Lux
Bulgaria																														7.83333	7.66667
Croatia																						52.383							7	7.45455	5
Cyprus																											11.9				3.76267
Czechia															6.28181		25.9946	36.6518	26.5615	17.0162	16.6837	1.12647	39.784	26.1812	28.4624	24.7173	28.4795	28.4868	25.6396	24.4596	32.8436
Denmark																														4
Estonia																	3.38439	0.452996	6.4437	10.0107	14.5635									6.9
Finland															17.2221	16.4207	19.7931	5.89046	8.77597	34.1153	20.5607	30.9986	24.8048	34.3077	30.4609	17.4437	19.2248		2.28886	4.62562	9.99832
France															5.76126	7.27768	16.501	14.1541	13.6862	22.3234	24.5658	13.6648	16.3448	13.6226	10.661	8.30901	14.2198	13.4754	10.7947	12.9845	34.1568
Germany															10.4312	6.27256	13.6836	6.70416	8.26192	14.5412	23.7525	23.4239	11.5492	30.653	18.8795	12.6482	12.2324	13.9086	9.83521	12.0435	17.5364
Greece																					4.60526								7	6.81818	4
Hungary																		20	9.7561	16.3934			44.7622	37.8	33.548			32.346
Ireland																			63.5484						17.3667		65.04			7.05263	25.2645
Itay															13.6266	14.447	14.7698	19.6418	15.5674	24.3445	25.1828	11.0668	20.1042	17.6135	10.3958	10.8404	20.8142	12.9822	10.6278	19.2801	10.5834
Latvia																	40														4.73356
Lithuania																										15.9272
Luxembourg																									7.83845	5.06811	6.84578	6.58605	10.5967
Malta																					54.7113
Netherlands															412.025	4.37761	5.67454	12.6668	17.6508	11.7398	22.9166	10.9598	19.6615	24.0947	11.4792	0.89726	5.11568	3.04146	4.69002	38.7506	8.9819
Poland																												4.95327	8.76744
Portugal																	312		421.5												4
Romania																										146.6			6.85	6.88235
Slovakia																													2.17059	7.01587	28.0774
Slovenia																		7.02925	4.56473		39.4975	20.3695	17.0248		26.6798	19.4099	20.5596	18.3543	5.18867	8.96689	12.0788
Spain															14.3259		17.3269	11.2384	1.32727	25.1441	51.5653	17.5724	17.9485	14.5841	8.25047	7.26358	6.45906	5.94799	6.34079	3.88328	13
Sweden															7.24928	6.74084	16.4976	15.1724	16.7925	18.5572	40.5294	16.9906	21.9849	15.5738	17.9387	17.1753	18.3084	19.1259	15.5763	23.9822	33.7502
Average EU															63.8508	8.47051	40.4897	13.1644	43.4661	18.8849	28.6198	21.5696	21.0975	22.9127	18.5879	24.3291	19.0304	14.6596	8.84833	12.0644	15.5901
Ni mattes
	1988	1989	1990	1991	1992	1993	1994	1995	1996	1997	1998	1999	2000	2001	2002	2003	2004	2005	2006	2007	2008	2009	2010	2011	2012	2013	2014	2015	2016	2017	2018
Austria	25.641		2.95508	7.32946	4.47406	10.0503	2.75331		3.02919	7.06765		4.85631	7.94644	18.565	6.77419		2.3	42.22	15.9407	50.2362	6.5297	3.12		4.84	17.4376	13.8539		9.66667	3.98799	46.0203	13.5633
Belgium												5.30223	6.71626	5.68973	6.22863	9.11042	12.0445	18.429	23.9147	16.0149	35.4247	15.8346	37.5873	14.5452	9.20165	8.8222	9.22293	13.3936	5.53877		1.33124
Bel-Lux			8.76436		8.02732	14.8838	4.84674	9.12728	8.06756	7.67395	5.16733
Bulgaria																				9.78252		0.705128				18.7305		11.1667	13.7228
Croatia							6.4235	16.6097	35.0515		1.43782					89.6667										37.8379	10.589	16.5	29.1158	39.1697	42.1791
Cyprus																									17.1835			23
Czechia						2.02851	10.8285	5.17752		5.299		5.59032		4.46035				27.1		22.4462		17.7857	4.5	5.8125	3.58333	141.944	5.58333	12.9697	82.5238		1564
Denmark							7.43	7.97487	7.18113	5.54338					10.9091			187.892			65.0256			8.42674	8.42752		0.810638	0.0678759	2148.17
Estonia							7.47423				1.36505	0.990953	0.883128		0.598848	4.57883	2.63607			5								19
Finland	5.00169	5.06576	5.6322	8.32047	17.814	9.66789	10.2061	10.359	1.17131	1.66241	1.40533	2.19363	3.53422	2.43881	2.05376	3.18647	5.13303	5.16771	7.37946	11.8766	11.3769	3.54664	6.69987	10.0249	7.07932	7.01593	11.7004	7.64126	5.81543	5.97546	7.21117
France		19.06	3.55661	5.02513	8.10378	5.52387	1.89334	7.71976	24.7257	11.3779	6.74272	3.52293	4.76192	3.98945	4.01454	5.67417	7.71466	8.4203	10.6278	11.4497	12.9817	0.255606	11.3303	13.7541	10.395	8.65696	11.0791	10.3274	79.3599	6.61089	7.77562
Germany	8.98411	9.02422	8.58733	26.5291	20.5887	7.49566	6.07831	6.95043	12.8677	18.681	14.1831	5.26622	9.46616	12.1973	14.963	7.02232	14.8181	17.0446	7.71948	11.6616	4.4685	6.85253	17.8101	6.04173	14.6906	12.5688	5.05491	15.4851	16.2274	9.93013	8.71583
Greece													1.6					17.6154								511.5		15.4		234.676
Hungary							2.14695	2.81284		212.824	2.4373	14.5464						82.6649	6.95833	80.1081			65.5566	1472.17	77.6253	123.267	42.2035	39.354	10.0493	10.2742	2.34187
Ireland					1.75467	32.1292		8.4265	29.8837	9.12186	25.8401	27.068	4.91363	6.85365		17.5378	23.4529	23.8227	2.70299	44.8381	42.5508	17.4319	37.7659	20.7933	19.1214	21.8676	19.6955	18.7784	22.6965	20.0043	20.0652
Itay	20.6076		1.56941	50.6382	30.2859	2.58215	34.0478	3.10816	8.28091	7.41524	5.33494	5.28125	8.36665	15127.9	4.63153	18.8482	19.8564	1.53474	17.1417	13.0014	680.105	73.1993	136.262	10.7749	10.1905	18.1679	16.5203	14.3964	8.3684	20.6768	11.0817
Latvia																										524.286		34
Lithuania									0.655164		3				6.77966									2.66691				17	29.4444
Luxembourg															13.8165		71.8333					13.025			13.4085			10.5714	8.69868		83.7143
Malta												7.13091		57.9623														13
Netherlands	10.1731	12.8803	7.69096	6.67774	6.38613	4.83141	5.5978	6.6319	7.51846	4.07543	3.28101	1.90514	2.53009	6.21751	6.6459	9.19688	14.2286	15.3574	15.4579	10.5314	11.5068	5.81588	8.85906	7.92196	5.34744	5.11229	8.76162	3.80585	9.98318	24.2538	0.851534
Poland								6.31847	7.59956	539.9	1.69145	33.095	21.6038		14.0649	19.4831			8.4201	4.26964			12.8824	110.954		83.0103	18.3988	15.2984	600	10.9391	58.8196
Portugal			12.816			10.3311	1.50198	11.2292	1.80938				2.20204	8.95					22.3204					418	15.75			13.5	192.023	39.4755	45.7833
Romania					8.825			5.46165		3.9658	8.66372						4.62917		6.58667		891.111	128.75			20.861	20.5154	20.1004	15.6047	11.378	10.7135
Slovakia						5.70443	10.9249								0.117237							16.1764				16.3784	21.6004	14.2926	6.92434
Slovenia						7.07214		7.99704	8.50675	13.0665	8.92517		7.94787		14.48											14.7571	19.4587	15.75	13.1538
Spain				31.4371	33.3912	3210.54	5.17512	8.26902	7.15971		181.6	5.51242	9.0018	4.062	5.88495	6.53264	14.625	15.4929	20.1355	39.7975	19.0405	16.366	603	3.07676	57.5385	29.8211	14.9027	25.1823	37.6975	16.5347
Sweden	8.64958	12.3285	3.37838	10.0503		5.40743	5.17422	7.94801				5.48124	8.99332	10.4507	3.95565				12.0239			8.42204	21.0147	22.8277	16.5457	9.45736	18.9223	12.1062	11.7927	1.19026	1.47992
Average EU	13.1762	11.6718	6.10559	18.2509	13.9651	237.732	7.65642	7.77184	10.9005	60.5481	18.0717	8.51619	6.69782	1174.6	7.2449	17.3489	16.106	35.597	12.6664	23.6439	161.829	21.8191	80.2723	133.289	19.0816	81.3785	14.9767	15.454	152.121	33.0963	124.594
Ni waste
	1988	1989	1990	1991	1992	1993	1994	1995	1996	1997	1998	1999	2000	2001	2002	2003	2004	2005	2006	2007	2008	2009	2010	2011	2012	2013	2014	2015	2016	2017	2018
Austria	9.2733	2.06403	2.27765	1.73219	5.29678	1.79829	1.6013	3.58272	6.03035	2.51815	2.00576	4.84251	5.91609	5.47089	4.01984	4.52076	5.89056	7.90919	6.96446	10.8928	7.54531	4.63412	9.70351	13.6167	14.1871	10.055	11.3845	6.07294	3.44975	6.80401	9.68002
Belgium												1.18388	1.15691	0.933426	2.64752	2.35229	4.06981	5.62343	4.08859	4.72838	3.35456	3.16061	0.438928	3.00892	3.75566	3.30142	2.93204	2.30583	2.00297	1.8917	2.57509
Bel-Lux	2.00589	3.32333	1.86805	4.57759	4.76864	2.52148	1.53986	1.89802	2.85439	2.86906	2.10087
Bulgaria					8.44444		2.74593	8.94118						5.60192						3.08604	1.30088	1.33333		24.9956		7.10687	10.6296	8.5	7.71579	8.77778	13.8355
Croatia											5.77273	21.4543	29.6333	12.3558												7.0942	10.8913	8.04505	7.45714	7.25472	7.2885
Cyprus																											5.16667	7.94828	7.52459	6.26882	6.18667
Czechia						3.79592	0.0539678	2.65667	0.241813	1.83131		1.19505	3.83114	4.17723	7.5	2.01028	11.3876	12.5782	3.35079	27.7689	5.81764	2.20784	2.99173	3.58978	3.77918	2.50914	10.9465	12.8223	3.68328	4.54554	6.78793
Denmark			5.53086	8.78431	6.85828	1.67053	0.383368	2.59903	6.14495	2.4213	4.05769	4.46567	7.76838	70		12.5	1.14952	2.50305	2.2431	4.31376	4.47591		18.7396	16.2881	3.27273	4.12198	1.43072	2.09935	2.71412	9.87731	1.86134
Estonia							1.5	3.56526		2.80822	1.59429	2.16842	1.46246	2.32646	3.62567	2.71868	5.12554	5.39396	4.99552	10.5182	10.5926	5.06236	1.90825	2.4853			1.45068	7.48347	3.75325	5.17276	1.51214
Finland	3.23724	5.71429	2.80825	0.847326	1.44564	1.47096	1.47149	1.7555	1.84155	3.8668	4.06766	1.75113	1.94135	1.99901	1.78193	3.10132	3.85186	4.71603	2.51286	3.40088	10.9419	14.8076	2.07054	9.74832	5.02188	2.92557	6	5.35473	3.49498	2.51962	8.93421
France	3.64124	3.61974	1.72092	2.08699	5.45451	2.99125	1.63701	2.36032	1.67704	2.75255	2.51354	2.14998	3.57051	2.56983	2.23685	2.8955	4.8664	5.23199	6.19266	10.457	9.02299	5.89507	7.56646	7.91496	6.298	5.90697	4.92158	4.28501	2.74639	4.64261	7.47164
Germany	5.29724	6.11288	5.86225	2.04215	3.7394	1.95972	1.35271	2.28484	1.96739	2.34865	2.02611	1.92567	2.52528	2.38477	1.91087	2.13076	3.3071	4.38506	3.93612	6.62421	5.07644	3.17343	6.00935	4.66541	2.83909	3.01829	4.20542	2.10597	2.44434	2.70398	4.06082
Greece						2.42908		3.62063		5.14009		5.986	10.9976	7		9.29231				7.38372	1.29412	112.056			11.4596	7.05644	10.5666	13.0803	4.22086	8.55556	8.53586
Hungary	10.0503			6.18182	6.01447	1.14286	3.18172	6.68298	5.67105	3.81252	2.73973	1.64389	5.62133	1.48846		21.25	11			1.94649	0.144243	1.09635	1.51458	2.36959		18.988		12.3237	1.73616	8.70344	2.67491
Ireland						2.30966	0.119633	0.417905		0.48215	1.4964	3.57912	3.02421	7.30497	1.01131	7.22723	17.699	11.7763	8.27022	77.0099				4.62689	24.2917	11.944	1.29043	7.91986	8.58761	5.31206	11.8845
Itay	1.33231	2.36255	4	3.7897	4.9296	3.77272	3.19752	2.71776	1.24613	2.40318	0.990298	2.04659	4.27167	3.22021	4.57538	4.18744	7.32991	9.16864	3.41631	6.35318	3.90827	4.32192	3.39589	3.45727	4.00156	4.87403	4.40637	2.02691	2.34942	2.86577	4.99495
Latvia								3.68758	1.77091	2.82226		3.50395	2.98412	2.53642	2.11193		13.3333	0.443958		23.1397	3.30859		5.90265	19.7665	17.008	1.36334	11.0626	4.40806	3.63939	0.863758	0.753042
Lithuania									1.64969	4.56257		4.18431		2.54481			1.81675	1.29493	1.45192	6.74455	5.15449	4.54545	51	2.66865	3.89479	6.53067	1.71463	1.59672	2.61808	5.57283	1.2315
Luxembourg													0.299908				671		3.73832	21.1773	11.779	3.37796	18.558	23.75	3.52692	0.761344	7.22031	2.6768	9.64152	19.4441	5.03075
Malta											6.02575	2461																8.53448	8.3125	7.9375	8.39806
Netherlands	3.39134	3.69081	3.02303	2.86443	3.88331	2.68848	2.62969	3.01286	2.6774	3.3539	2.58292	2.81303	3.37638	2.42201	2.88985	3.06059	4.40524	4.65606	4.60288	5.77587	5.25044	2.57451	2.6405	1.91338	3.60125	3.5818	1.72941	2.25828	1.52779	2.79855	1.79462
Poland					5.33333		20.9649	1.65337	2.53105	4.26533	5.49276	6.90188	10	12.7436	5.38462	8.85714	14.4221	6.0029	10.7285	14.5913	8.62348	5.33086	13.9423	10.122	6.79509	4.82299	4.56024	6.57651	1.61793	0.886642	1.10772
Portugal					10.6266	0.720104	5.06663	8.69701	4.35672			5.423		6.72964		2.75451	6.55316	14.8329	7.48805				1.63033	8.01156	0.379144	0.380899		7.92411	8		8.97386
Romania																0.147013		0.972028	1.50775	1.02439	1.06122	15.1807		3	5.45946	8.38369	11.0262	7.78335	7.66551	6.91419	6.84934
Slovakia						2.4978					7.42668						16.2855	16.9019	22.1323	24.0745		16.498	21.5079	2.64359	11.7564	8.79182	12.8924	10.4949	4.34017	6.85561	9.85235
Slovenia					9.08333	3.71046	6.09569	8.72694		7.60487	1.5	7.61947		51.9915	7.24454	0.609756	10.932		10.9679	2.49768	6.59178	0.774403	11.9625	5.71236	1.86659	5.05687	9.31567	8.446	2.07064	1.60634	4.3489
Spain	11.1287			1.0823	0.983578	1.08089	1.42946	2.9455	2.57954	5.60695	0.61294	1.03864	2.28036	1.79187	2.14636	3.40106	1.74872	5.10478	6.03609	15.3102	5.23013	1.90814	3.74636	7.21811	2.02005	5.90097	4.45117	4.43004	3.69194	4.02596	5.081
Sweden	5.06953	6.07367	4.01332	3.86082	3.44935	2.82873	2.52993	3.01263	2.72057	2.70977	1.92239	2.04361	2.74304	2.00712	1.99137	2.92968	4.21413	4.30998	4.77304	8.87855	5.36884	3.3296	4.64692	6.37999	5.47669	5.4113	5.74854	3.70766	3.58366	4.17995	5.07753
Average EU	5.44271	4.12016	3.45604	3.44088	5.35408	2.317	3.19449	3.74094	2.87253	3.37787	3.05158	115.86	5.44232	9.52727	3.4052	5.04981	39.0661	6.51607	5.96987	12.9434	5.51632	10.5634	9.49382	8.17187	6.69956	5.82865	6.49765	6.34114	4.46629	5.65312	5.80677
Export
Co ores
	1988	1989	1990	1991	1992	1993	1994	1995	1996	1997	1998	1999	2000	2001	2002	2003	2004	2005	2006	2007	2008	2009	2010	2011	2012	2013	2014	2015	2016	2017	2018
Austria								63.6216			4.91745		15.8219			4.55855	8.54379	5.90843	6.06406	11.7234	16.2843	8.00749	7.91545	7.08941	124.38	4.9418	5.86313	5.20948	5.00835	10.3823	13.8756
Belgium												2.16207	7.64459	5.96323	1.68237	0.952496	1.2446	4.12323	2.07927	18.5975	12.9076	1.2584	1.95769	10.9988	6.50752	16.0743	16.555	8.9208	17.6917	3.55785	11.6212
Bel-Lux		0.6595		5.9392	1.24233	0.542014	1.68745	37.3322	32.3795	24.1835	23.3209
Bulgaria																														0.181818
Croatia																														3.5
Cyprus
Czechia															0.03906	0.502074	2.50254		1078	1.35038	1.68514		1047				528			74.9126	101
Denmark							2.29305									3.15385						82
Estonia														1						10.9196	9.67965
Finland	6.75005	33.627			103.207			15.6438	44.6824	37.317	32.4912	26.7732	28.6416	22.5345	18.4864	21.9376	23.922	66.0348	58.9696	23.6063	1210.97	61.815	40.4286	5	23.075		25.7103			24.7226
France				80.5078	27.6239	478.455		100.171	105.333	1.0591	0.39838	3.85388	9.12097	4.36996	10.1397	34.2296	23.8091	18.8662	5.07352	25.1721	69.6902	45.894	52.8577	25.2484	14.3635	21.4882	5.67961	13.8459	38.6774	136.035	87.2625
Germany				13.8026	7.63158	6.95333	0.48999	22.5956	22.6129	2.72744	34.5658	1.67576	1.72056	4.65971	1.32704	9.63514	13.1974	5.55567	12.9676	13.7853	21.5402	12.0096	7.62855	4.88933	45.2983	48.5912	46.8525	16.7643	26.6811	23.9144	47.1726
Greece																				0.920058
Hungary																							2.78008							3.39241
Ireland												3.97695		3.88							21.6979	0.338001				19.2825				3
Itay			0.0513014			19.3816	68.9072	2.21442	103.154	89.4009	275.186	8.75	0.385772	1.10125	15.4315	15.9174		8.05296	8.3679	84.7428	65.3306	21.6311	1.95414	26.014	20.4633	20.8897	19.6466	30		22.4455	10.8554
Latvia												0.8		0.349996																2.5
Lithuania
Luxembourg													6.138	53.745																	75.868
Malta
Netherlands				9.39532	8.26036	3.74279	7.14081	14.1359	20.4203	3.10663	4.68672	0.684482	18.8604	1.63156	4.51037	1.50137	1.72318	3.77342	7.60164	29.3496	9.66529	17.1436	2.68535	12.8575	3.18257	14.5087	8.48151	14.0895	8.55735	32.0047	82.0353
Poland												30.6556	30.9455							1.53585	6.97926	2.94692	3.39707	3.26468	2.69023	2.50762	2.66443	2.40057	2.28118	3.71743	5.49313
Portugal																				75.7516										3.2
Romania														2.17835									8.62375							2.5
Slovakia																						85.4933		86.4		77.3	80.5689	66	67.42	3.2
Slovenia																										36.2275				2.5
Spain								0.96412	101.071	2.78656	27.2966	3.36514	1.80893		3.93091	0.511414	2.86923	0.706844	0.544123	21.5129	6.48906	14.8	8.7	33.813	1.12619		25.3826	14.4833		5
Sweden						74				1.41025														39.636		28.211	12.1962	1125
Average EU	6.75005	17.1432	0.0513014	27.4112	29.593	97.1791	16.1037	32.0849	61.3792	20.2489	50.3578	8.26971	12.1088	9.21941	6.94342	9.28995	9.72648	14.1277	131.074	24.536	121.077	29.4448	98.8274	23.201	26.7874	26.3657	64.8001	129.671	23.7596	18.9825	48.3537
Co OaH
	1988	1989	1990	1991	1992	1993	1994	1995	1996	1997	1998	1999	2000	2001	2002	2003	2004	2005	2006	2007	2008	2009	2010	2011	2012	2013	2014	2015	2016	2017	2018
Austria			8.18983		6.38133	8.83686	53.5438	44.2512	236.947	32.0326	31.2059	26.1406	22.1133	14.0474	23.3852	20	13.0049	2.78534	20540.7	46.9865	96.787	82.2349	40.4797	34.8516	40.5051	42.8561	66.4618	2.73059	22.9882	27.7102	78.8696
Belgium												19.4122	27.2899	21.9714	15.2039	17.7132	38.2229	27.7668	27.3598	12.5391	63.4316	30.329	34.3886	28.0984	26.068	24.0163	14.1964	24.2979	19.279	32.4302	61.0495
Bel-Lux	15.9489	16.359	15.7331	21.886	43.2186	30.0321	32.2646	46.8563	46.1504	35.589	40.4286
Bulgaria					12.7059				57.4034				35.96			9.50582	42.964						34.0588	3.4			32		47		176.483
Croatia						35.5385							18.3067			0.42106	6.08824			50	4.13194		8.06897	17.8088	8.21028	8.46154					13
Cyprus
Czechia							51.4362	5.25373			48.8			4	13.4457	36.4725	43.0962	34.0017	0.98355	18.5794	58.5957	0.0380972	0.550319	16.6688	5.94551	56.3571	24.6362	11.6818	20.1798	18.3097	31.0164
Denmark			35.6667		31.4956	8.8593	25.6486	50.4581	12.732	41.0523	6.02445	71.2179	5.65612	26.2888	17.5984	7.5605	6.35942	18.1245	6.53846	72.7104	67.458	32.906	12.967	4.7863	22.3076	20.1932	36.3709	28.7783	28.0615	46.9425	21.0356
Estonia					3.99924	15.1341		25.667	15.848	13.026	15.6667						21.5509		800					25.535	6.83333	9.25758	9.76471	11.1444	28.8305	21.9528	26.6116
Finland	13.8174	13.4201	14.7328	21.3395	38.4331	25.1283	32.4993	41.4115	40.5235	30.4768	32.8639	21.7322	22.4218	18.5006	5.50226	17.2494	33.1985	27.1567	24.2234	41.6237	60.0966	26.4227	31.2162	29.2151	24.9257	23.6969	24.4028	22.7396	19.6585	34.1803	55.4829
France	19.6742	33.5895	48.5426	12.8227	62.1931	13.681	32.9624	25.1383	30.3408	26.4046	46.1921	2.46889	25.5645	21.7765	5.53276	14.3984	35.6663	28.9821	34.98	22.1918	39.0644	13.5614	36.3572	1.9041	8.23455	19.6658	25.1314	25.1691	26.9304	31.6324	38.6774
Germany	2.45725	15.924	15.8683	4.21517	23.34	32.0023	13.0624	13.7368	18.3898	27.0008	25.6553	14.202	21.1071	26.1469	2.8837	18.1227	31.4753	44.4017	32.0589	37.6186	50.3745	28.3307	27.3845	26.4526	20.4349	11.9676	32.7465	26.0975	19.9887	32.9922	28.1523
Greece					36.2318	0.923683						0.116444			0.649		1.7395		24.05				1.91121				1.546				353
Hungary									25.974	0.16353	35		24.024	5.95532		74.2333		69.8889	33.0435	24.9769			0.426059	0.477815	0.426523	0.523837	0.464665	14	133.048	42.3784	21.7487
Ireland						5.85035	4.00219	4.09717	5.7962	4.53459	3.99763	2.17074	2.06092	3.35079	50.8571	32.5717	20.9615	25.1364		8.98842	19.0781	5.04356	2.2782	11.8665	20.2432	31.9768		6.86301	1.16883	14.5598	30.0337
Itay	19.6	12.4443	8.13109	13.558	44.3371	37.4043	22.2265	18.1604	29.865	3.90791	30.8841	12.4757	11.8965	13.2286	14.5009	10.1577	11.1608	10.8682	7.06347	21.3996	51.5254	25.3739	26.1171	17.9806	18.9037	18.8401	18.3444	17.3001	16.2477	36.9809	51.5095
Latvia							44	34	59.2792		49.4845													3450				6.68		76	48.75
Lithuania						10.0718	18.0767	17.9615			32.4484		24.0101	448	40.1667	23.22		15.5							1308						6
Luxembourg													24.2533								140				80.08			37	2983	33.099
Malta							20.399
Netherlands	12.9972	15.9146	15.8686	17.6404	34.9634	22.427	31.4899	39.0186	35.5054	25.2781	28.0754	17.2712	20.8884	15.2442	9.57638	6.06633	17.0473	19.3013	21.495	26.8692	20.083	18.439	7.18445	11.2619	30.7998	33.5521	38.032	37.6805	33.1739	34.6816	38.7291
Poland		0.538			30.8		30.536	28.5714	318.267	53.3333	14.3465	0.416733	4.7619	24.802	14.4837	20	28.32	19.9	30.8148	45.6923	27.8528	13.8633	6.90595	4.41595	8.15821	25.1017	24.9737	14.2174	18.6436	33.0952	55.4023
Portugal		15.298					35.8613								12.1636			33.42	48.92	46.37		37.679	0.307044		152.901	51.5	5.40676	98.75	25.5166	263
Romania							25.1256											9							22.9634		49.5859				8
Slovakia																8								714.143				39		33.359	48.8
Slovenia									1	36.0034			24.6797		27.4281	13.2562	519		12.7333	18.3812	25.8235		36.96	29.8889		10.2222				2.47545	43.25
Spain	16.6234	18.7675	16.5132	15.1754	5.2489	30.6008	10.0724	25.2868	28.0681	22.1877	33.0216	19.5215	4.36889	14.6287	9.08321	6.33957	4.26867	4.72871	6.29745	11.7823	11.5155	4.20928	25.6513	8.59165	17.2291	14.7246	17.857	22.1627	19.375	38.0452	36.2155
Sweden		14.5		22.08		1.68332	1.77301	1.72293	1.87193	2.46376	2.37246	0.926014	1.47493	4.20411	16.1042	2317.63	17.8661	40.4081	22.7268	1022	75.0274	32.3144	19.1062	12.0486	35.6844	552.436	213.523	492.739	37.5486	70.6667	7
Average EU	14.4455	15.6755	19.9162	16.0896	28.7191	18.5449	26.9433	26.3495	56.7036	23.5636	28.0275	16.0055	17.8243	44.143	16.3862	139.627	49.555	25.3747	1274.94	89.9241	50.6778	25.0532	18.5431	222.47	92.9427	53.075	35.3024	49.4227	194.48	46.2246	55.6007
Co Cl
	1988	1989	1990	1991	1992	1993	1994	1995	1996	1997	1998	1999	2000	2001	2002	2003	2004	2005	2006	2007	2008	2009	2010	2011	2012	2013	2014	2015	2016	2017	2018
Austria	62.9	56.2	66.3	64.3	24.0809	13.743	9.88425	13.6208	1037	21.598	14.7482	10.5249		67.2045	392.4		222		66.5962
Belgium												7.50031	5.71593	4.13665	3.28067	3.7776	6.74097	5.22099	4.88085	54	347		0.921738	135.05
Bel-Lux	5.31706	4.84918	6.02096	8.52269	9.26668	10.5604	10.679	14.2931	12.2647	10.9403	10.3071
Bulgaria																9.07467
Croatia														112.667			13.6667
Cyprus					0.270348
Czechia							47.8571					36.5541	27.0452	33.7574	51.9789	45.0367	45.1463	44.0185	66.3725	104.5
Denmark																42.6			8.75
Estonia									10.5339								25	0.5	33.6667
Finland	4.47008	5.45054	5.68813		12.2584	8.63894	5.44068	14.0936	6.84269	5.73571	5.47308	3.77195	4.01554	3.30361	2.7838	10.8306
France	1.73707	2.06509	1.97087	2.916	7.33259	4.22004	4.77502	7.70858	1.99913	1.89667	3.37009	6.71167	5.49943	6.9283	4.36759	3.81322	8.00646	12.0378	12.688	13.7167		75.0377	129
Germany	49.9581	13.1012	7.77583	10.6854	22.7761	11.2184	6.7768	4.47533	32.6969	6.68317	13.6201	12.523	8.7976	15.9824	27.2755	19.4414	27.4537	29.6302	40.1626	35.7805	111.875	216.333	36.1111	99.3889	107.701
Greece										1.884	1.47661							42.5
Hungary														6.81579	145
Ireland														10			13.5051	10.337	12.9664
Itay	39.1639	33.4194		12.7258	2.48068	20.4124	11.2257	14.174	14.9916	12.1331	32.3399	14.6339	14.3211	11.5684	8.16833	13.6245	16.625	13.0494	12.6198
Latvia
Lithuania																14.6667	27.61	0.523333
Luxembourg
Malta
Netherlands	4.97019	5.40113		12.9588	5.85338	12.0882	11.7116	16.8064	32.5902	19.9341	12.5624	18.991	12.0675	7.68792	12.4615	6.33069	48.1094	3.34134	13.423
Poland													11.7124	19.2		16.375	10.9	35.3302	34.4706	16.95			16.3
Portugal									5.84422						40	54				13
Romania
Slovakia										25.2213	26.8223				54
Slovenia
Spain			4.22427					9.38677		11.8476	29.6	6.04892	8.88898	4.89721	9.05889	41.5566	9.17324	28.1468	52.1495	57	106.333	183	133			124			23.625
Sweden			57.8095			5.18165	14.9911	313	10.1193	13.0394	19.2073				8.34513		40	59.7363	56.9275
Average EU	24.0738	17.2124	21.3985	18.6848	10.5399	10.7579	13.7046	45.2843	116.488	11.9012	15.4115	13.0289	10.896	23.3961	58.3939	21.6252	36.7098	21.8747	31.9749	42.1353	188.403	158.124	63.0666	117.219	107.701	124			23.625
Co Ac
	1988	1989	1990	1991	1992	1993	1994	1995	1996	1997	1998	1999	2000	2001	2002	2003	2004	2005	2006	2007	2008	2009	2010	2011	2012	2013	2014	2015	2016	2017	2018
Austria					8.77968	6.54702	15.8333					10.4386	8.09524	7.14286					71.6774
Belgium												4.07416	1.27323	7.80917	4.85359	6.26819	12.3374	9.56195	9.0782						8.315
Bel-Lux	4.68552	5.0343	5.36875	8.28671	17.1992	9.00892	12.3268	16.728	15.8346	8.12192	11.2547
Bulgaria
Croatia
Cyprus
Czechia						9.89694	14.8253			49.1923			5		3.1	2.96133	16.172	9
Denmark										18.179	17	29.549	0.695556
Estonia									10.12
Finland	4.72422	4.30743	5.66976	8.82901	11.7192	8.49401	11.9512	15.6133	14.9058	11.3744	11.3149	8.45844	7.68607	7.24656	5.44752	6.16855	13.4302	10.4952	8.35586	13.3055	27.2469
France	15.0754	4.59998	4.59999	3.56159		8.67829	2.32428	8.07419	20.3278	15.2938	5.63777	5.20072	0.628997	9.9066	0.337189	9.31415	13.6812	13.9641	11.2632	32.457
Germany	8.16053	5.65161	11.3906	7.58412	10.5094	11.3617	10.0359	21.5185	12.6122	3.64554	15.7255	5.48674	5.58654	4.69815	8.96885	12.3431	15.1306	7.16035	33.8329	0.626102	149
Greece
Hungary																	1.75054
Ireland												19.1457								22.57
Itay	7.914	5.03899	11.5878	8.40611	28.9387		147.857	729.667	37.8973	39.0077	21.5207			7.43542	20.6667	14.3686	15.3832	13.8285	11.6583	9.96807	5.74834
Latvia																	200
Lithuania								3.47973											17
Luxembourg
Malta
Netherlands	4.64278	6.16766	4.72752	7.05629	9.96199	1.54016	14.6617	17.3095	14.6059	12.5533	10.5287	9.24066	8.79004	9.35919	7.14846	7.13063	6.66839	9.78735	3.53944	2.38897
Poland											11.1124	15.8677		0.72633				8.87273	9.20408
Portugal
Romania													2.79872
Slovakia							5.99831
Slovenia																	5.32167	11.9
Spain				20.3117			6.19849		2.63713	8.03911	4.51196	9.34478	12.6503	11.1583	7.16918	6.91278	1.74969	14.2755	12.2478	19.7192
Sweden			8.33333	8.15814						9.89075		9.34478				33.5		88.5	33.3333
Average EU	7.53374	5.13333	7.38254	9.02421	14.518	7.93244	24.2012	116.056	16.1176	17.5298	12.0674	11.4683	5.32047	7.27584	7.21143	10.9964	27.4204	17.9405	20.1082	14.4335	60.6651				8.315
Co mattes and powders
	1988	1989	1990	1991	1992	1993	1994	1995	1996	1997	1998	1999	2000	2001	2002	2003	2004	2005	2006	2007	2008	2009	2010	2011	2012	2013	2014	2015	2016	2017	2018
Austria	15.2742	13.1212	19.6273	25.8739	38.6211	23.6678	18.4698	6.59429	16.1383	24.4696	30.585	38.823	19.592	25.0624	15.3176	25.9474	19.2636	26.2346	33.3547	73.2951	58.4484	38.4895	44.9998	64.5062	67.5916	52.6048	28.7914	48.2467	17.2135	36.6111	77.6809
Belgium												45.2998	37.7837	32.53	24.2564	25.5774	50.6815	53.7563	47.0914	61.8994	101.538	45.795	51.3689	48.6644	38.6873	40.4724	38.1412	33.8353	34.4155	38.5858	71.9957
Bel-Lux	32.1674	30.473	34.0127	38.1837	66.5016	54.9685	64.0934	70.8229	63.7971	57.013	55.9678
Bulgaria				3.42857			53.6924		6.67839	4.6165	9.75898	3.27329	3.00657	4.84629			49.3148			15.3412				68.914	85.9467	42.1336		42.4915	157.551	991.955	1033.5
Croatia															15.7333													37	142.56	23.7059	22.9118
Cyprus									45.8734																		51.006	27		24	21.5
Czechia						33.7319	7.45426	48.8159	59.81	30.335	23.7184	33.8352	12.8857	3.35908	37.2422	10.1065	32.2886	7.90403	84.9	39.9028	117.88	21.1678	52.9647	61.7517	13.0901	26.2913	40.725	23.7151	23.9557	34.7862	81.228
Denmark				6.75676	60.0404	75.16	93.063	60.7	16.5088	44.0067	64.8049	11.3252	6.97561	3.52968	38.4533	28.1574	44.4286		169.085	72.0718	127.716	57.8293	6.60774	1.9269	98.8361		32.1333	22.9581	39.3145	14.7958	26.8122
Estonia					142.364	26.7149	23.3015	52.3544	44.3161	27.5223	11.1951	22.8031	13.576	5.28198		14.7859		17.414		45.4152			46.9625	23		310.429		36.4	56	30
Finland	34.5714	35.5894	38.0347	39.6554	89.4271	47.5155	62.0249	88.934	64.1394	55.5357	48.7449	38.9074	32.8099	27.0197	18.608	23.0629	51.0276	41.4146	34.2392	55.8828	94.7032	40.4211	48.5017	43.1254	35.2677	31.837	35.3343	33.4721	28.4058	49.9447	81.4061
France	28.0781	29.5408	36.3264	35.9384	53.7809	43.1686	44.8011	65.3084	63.9624	55.3445	56.2661	38.6467	32.5728	25.2852	30.9342	36.0434	57.8023	48.3755	32.807	61.1297	93.2572	44.4431	53.6356	53.5886	40.0813	40.3842	34.9727	28.8714	11.167	16.1999	51.6842
Germany	52.5572	40.3543	39.9493	40.5032	62.8746	42.9084	44.0784	46.7867	48.148	38.0885	32.8191	29.8703	30.3817	17.0021	33.3936	27.5719	39.7073	45.576	41.3595	53.8481	60.7605	40.067	52.4693	51.4782	29.3314	44.4784	72.2376	52.2885	53.2997	36.9276	73.5435
Greece					2.51256	32.2581	90.2	54.8604	33.0912	40.1081	189.035		74.7052	16.4274	49.7817	12.2864	74.0559	75.1421	69.2522	60.4013	72.438	66.681	16.0032	4.72209	180.62	4.28261		74.4126	127.307	77.1064	23.2424
Hungary			20.2667	14.2703	10.9635	7.59786	47.5129	30.907	5.61807	17.4248	37	0.748129	2.22862	5.37736			81.587	55			81.4			64.3735	53	72.1984	47.0404	93.4606	36.5109	75.17	28.687
Ireland	13.4164	21.3543	15.3132	163.396	26.9559	19.0448	5.08392	6.39817	28.1849	5.43846	3.59015	8.66885	6.05102	20.5636	17.9496	22.0579	51.1817	53.2205	53.9386	12.6466	27.4406	48.088	42.9009	64.8095	61.0196	13.8794	13.0908	39.2624	45.6823	36.533	48.7749
Itay	6.2851	8.48362	7.21549	10.7934	18.7181	9.79016	12.1638	15.1081	25.9808	24.1566	19.7544	14.6636	13.7788	16.7997	20.9653	23.7472	27.346	41.7831	32.3868	36.1333	56.1004	32.0875	28.0998	33.6533	28.6401	30.3607	18.8901	34.7025	34.6106	40.198	60.8876
Latvia					24.7879	14.5	35.7567	55.3537	47.5172	43.2518	40	2.73367	7.63567	5.79096					9.42857									31.8889	54	27.2167	15.4316
Lithuania					24.6655	16.2845	31.4772	15.5729	17.0333	8.34941	14.1668	19.1581	6.24286	6.03639		27				32.4		32.2791	61.37				290.541	36.2857	34.5	23.6667	24.7714
Luxembourg												30.9454	15.2871	25.8501		20.9257	59.0835	40.9767	56.235	100.959	133.495	22.0576	40.2506	50.5905	10.8956	98.2202	182.909	44.855	26.6483	27.8558	70.328
Malta																													70.8667
Netherlands	17.1931	13.4516	16.9229	27.7453	35.0364	25.2786	36.0875	53.6676	42.0584	41.0068	32.5572	29.7279	16.754	21.0041	14.1269	17.3142	36.0885	30.6147	30.6715	54.8956	73.075	34.4554	40.1344	35.254	22.7728	24.9345	28.5484	25.4356	10.1362	19.494	30.0357
Poland					36.4149	23.9557	27.7056	8.72727	37.049	12.7618	5.09032	2.75915	2.50319	21.6664		39.585		10.1965	29.988	14.3736	70.8194	43.8709	23.4775	49.7829	45.5264	50.1646	40.8385	40.3389	34.1358	34.4327	38.4336
Portugal					179.824	48.1743	83.6047	30.6169	97.458	63.7512		49.9469	23.385	30.75	36	41.916	77.32	64.1017		195.742	178.725	316.668	84.6367	69.4231	28.2532	48.1856	48.7587	39.677	38.611	68.8348	79.2768
Romania					60.3992		20.5757				7.67839	10.4648	13.412				10					48.0785	58.9795	28.887	48.85			25.7414	21.2	22.741	70.4896
Slovakia						29.4261	34.6874										21.1902						283	48.266		26.8293		39.4766	22.4783	22.8702	34.812
Slovenia							21.3559	70.082	37.9003	21.3003	9.52293		1.15083	0.625174	19.015	98.3	21.377	29.8461	34.3528	36.1795	49.2047	42.5878	48.8669	82.2384	56.0924	52.4825	47.0183	42.2069	51.4457	59.2952	95.5663
Spain	43.9189	16.4732	9.85459	17.7359	82.5132	27.9898	4.27507	4.61805	8.00426	23.8409	16.7144	9.05809	15.3373	26.2071	21.2326	43.5611	56.2303	28.2828	81.0812	62.2293	31.8064	29.5197	54.786	22.6045	56.1134	9.22256	30.7462	47.4474	14.5703	11.5446	94.0297
Sweden	8.01388	8.89379	15.0563	16.0746	32.9387	29.6785	35.4227	63.2307	60.1342	51.5766	32.8462	36.1788	25.9224	27.8806	23.5497	21.6615	35.3388	33.1305	29.733	45.4744	68.1144	35.3506	40.7467	39.5762	35.4732	12.4137	13.8336	36.7068	27.6576	52.0317	50.4733
Average EU	25.1476	21.7735	22.9618	33.8735	55.2284	31.5907	38.9951	42.473	39.5183	32.8523	35.3245	22.7542	17.999	16.768	26.035	29.453	44.7657	39.0539	51.1709	56.511	83.1624	54.7335	56.2268	45.9607	51.8045	51.5902	57.6609	39.9299	46.7017	72.9424	92.3001
Co waste
	1988	1989	1990	1991	1992	1993	1994	1995	1996	1997	1998	1999	2000	2001	2002	2003	2004	2005	2006	2007	2008	2009	2010	2011	2012	2013	2014	2015	2016	2017	2018
Austria															7.21782	12.1002	12.8683	13.4261	6.43836	8.03061	28.0563	7.00787	9.91707	4.79396	3.47343	3.66985	3.26957	3.06123	5.67306	8.4505	32.1691
Belgium															9.31895	8.34132	12.9613	5.12838	21.1751	6.38937	28.9568	11.5774	21.0376	1.51365	5.84094	7.6656	3.72083	10.6754	9.07488	16.7155	16.9501
Bel-Lux
Bulgaria																3.33333	0.917431	4	13.8626		11.4217	2.15636	5.03761	4.5641	5.1427	2.68259	2.3351	1.92896	2.39151	2.66205	4.39538
Croatia																				0.0405419
Cyprus																		12.1228								23.2414	14.9375		10.5221	17.6596	32.1502
Czechia															2.10526	4.35636	14	14.1611	11.1934	14.2979	21.9042	6.80129	6.19985	2.0634	15.102	7.24688	8.13022	9.66834	6.45708	5.98204	15.2055
Denmark																	12.928	10		10		21.2986	4.99702	9.77611	4.08043	6	4.64931	6.95637	4.89647	8.11686
Estonia															2.3655	18.468				11.5385	15.3131	15.5618		16.4811	4.59559	3.18174	3.94483	9.97143	3.23767	11.6191	3.59551
Finland															4.61538	5.22876	33.1609			19.4792		9.78504	11.3818	11.6619		11.3772		9.47675	4	24.6316	8.6325
France															8.58123	6.32786	16.8083	13.0188	14.5543	19.02	23.1048	13.3065	13.6266	13.9521	11.4521	12.2509	16.439	16.4811	12.4641	14.3471	13.8288
Germany															1.28978	5.84588	14.5339	9.63114	12.2454	18.6529	24.0971	18.5367	13.635	17.1565	12.0465	6.39423	7.70749	4.49161	4.74729	8.44561	11.6243
Greece																		9.57657	3.63988		19.8361		5.5		8.35747		8				10
Hungary															3.02564	0.909091	2	7.02128	7.64706	12.3824	7.08141	10.39	9.2254	6.34258	7.01106	5.90725	7.37208	5.71517	1.77036	4.56302	2.75035
Ireland															7.85875	6.32919	9.88485	12.7348	11.9562	15.8952	15.5648	14.7587	15.736	19.5292	10.9952	10.8117	10.4757	11.3337	14.2083	12.1334	8.13852
Itay															8.17885	9.07353	9.93402	12.0613	13.2475	14.8993	17.3518	4.67573	3.58216	5.89284	3.88272	2.82555	1.77892	3.18615	12.99	7.4317	20.35
Latvia															6.5	2.5				13.3333	17.9237	6.59535		5.49804	6.15054	3.32	6.16029	9.66272	7.72165		11.7344
Lithuania																4	6		23.3333					6.68993	4.4459	3.3334	4.40622	1.20763	1.06742	0.890295	1.08681
Luxembourg																						2.04965	13.25		4.08057	21.9079	8.12058		11.5126	5.77483	73.0951
Malta															0.684139
Netherlands															13.4147	15.9773	7.92654	17.8473	25.3864	30.8788	38.0982	19.8146	16.7478	11.2543	9.53763	9.65422	5.9291	12.7849	11.1093	13.1199	25.5501
Poland															10	3.96235		8.75		11.5385	21.072	2.75128	3.16083	3.79269	2.81106	3.14402	2.50429	1.42802	1.46372	5.45329	13.3817
Portugal																				17.3144	17.9412							1.925		15.9
Romania																12.7273	11	9		8.04717	26.5184	8.6743	3.05465	12.1127	4.47347	7.9163	9.566	2.12942	2.67692	15.2678	15.0675
Slovakia																	8.69565	15.7861		14.2857	7.41161	8.1696	2.76843	4.34789	5.65593	3.70306	4.91352	7.02847	1.95613	4.87044	6.10625
Slovenia															1.20223	1.08008	1.19285	7.72814	5.04903	5.97269		14.2392	2.55807	3.70882	1.28626	13.2313	1.98827	13.4521	4.63028	5.70596	6.23959
Spain															3.774	3.76862	22.9007	2.95211	14.1119	17.9893	16.4098	28.659	15.2128	16.255	14.3241	7.10015	9.69182	12.2132	7.53288	14.775	6.98031
Sweden															14.1638	8.69123	14.8604	12.7668	15.3687	19.9168	20.937	3.0075	4.5159	11.9959	3.71048	5.37056	13.7432	6.3857	5.39069	10.7854	19.1301
Average EU															6.13506	7.00107	11.8096	10.4059	13.2806	13.8049	19.9474	10.9436	9.05724	9.01823	6.748	7.91025	6.94712	7.32561	6.4128	10.2305	15.5723
Ni mattes
	1988	1989	1990	1991	1992	1993	1994	1995	1996	1997	1998	1999	2000	2001	2002	2003	2004	2005	2006	2007	2008	2009	2010	2011	2012	2013	2014	2015	2016	2017	2018
Austria	7.43494		6.01313	6.48033	6.85939		1.26939	0.991065	18.3442	5.21018	12.7444	10.1151	13.4164	11.6782	13.6134	16.464	13.7421	19	0.31097	40.7666		18.2051	3.15938		35		18.4175	13			17
Belgium												5.73752	2.15705	1.15472	9.36438	3.38131	4.10037	15.3185	8.22496	32.2445	2.81242	1.37291	0.416588	0.8137	0.591442	0.89563	8.83876	1.19471	4.38155	11.1828	1.79703
Bel-Lux		12.8043	0.956907	1.34304	1.22698	0.910458	1.41979	6.559	8.43554	3.07805	5.5561
Bulgaria					5.85799		0.5233					7.178	0.531			485.286			263.667									9
Croatia																								24.3321		12.0213
Cyprus
Czechia										2.84511	6.752		143.556	4.2045					175.327	32.44	35.77	26.53	59.12				50.5	54.2877	42.25	9.33333
Denmark					8.84956		193		45.6946	25.0621	4.23531		124.679	2.34461					19.4048	0.869231			30.75		48.7021	50	232	31.2414		756.069
Estonia					6.9501			1.828				2.35668	3.75473	5.84425	17.498			7.46851	25.0189	20.6348	14.8723							5.24265
Finland	11.4947	5.56139	5.7189	1.549	7.83122	4.86146	6.79473	5.77929	8.30483	7.39785	5.94172	0.508272	4.97303	0.803065	1.83704	3.98225	13.1672	3.12753	5.02308	10.615	29.4339	16.311	4.09174	11.0706	8.64523	10.274	18.5576	6.5592	4.86527	5.24846	7.39612
France	23.425	5.66828	9.95501	4.53139	18.7915	5.67137	6.72448	7.64608	6.91208	7.0297	2.45583	0.912195	1.77992	7.5811	3.11372	10.0891	15.2423	19.1118	25.8798	6.31612	25.6853	6.2943	0.816234	1.66344	1.05339		4.54856	53.8333	4.78331	7.8104	7.39257
Germany		4.01865	2.38435	1.40172	1.33482	6.4279	6.36214	8.27656	5.95174	7.95121	2.97208	4.20725	1.84508	1.07236	1.94276	1.71058	2.50274	10.2783	3.51648	2.87078	3.08548	3.90327	2.6807	2.88861	2.36633	2.06571	2.38745	1.52225	1.36192	1.53735	1.92494
Greece					0.631							0.422078	0.341414		0.0257761	0.76	0.814151		15.5455									29.3333	150.69
Hungary													23.4		14.4167					14.5455	7.50667	1.73713						12		53.3626
Ireland						6.98457	36.4823	1063.33	1.64732	1.69428	3.5703		4.78456	4.1773		15.53	15.7798				14.73	4.4914	2.16132	1.42242	33.7619	21.2655		413.667		4585	926.625
Itay	7.15775	13.9574	10.0503	5.7419	32.2264	4.38826	4.1364	14.6312	9.82539	6.9993	3.396	3.59537	4.51983	6.78853	9.42598	10.3611	7.65793	6.09176	11.4781	26.0224	6.88349	2.75837	11.7049	39.8343	17.3292	67.0386	13.0873	2.93942	8.01762	15.8358	6.37033
Latvia							5.49392						11.375																		8.05643
Lithuania					4			3.65798	4.43409					0.759881								1.68876				1.4891		13			11
Luxembourg														7.837	7.46327					38.1562					17.4097	1.13287	5.8041	16.7312	11.8853	9.84615	10.0526
Malta
Netherlands	7.14796	7.69794	6.38128	7.10768	7.14422	4.423	5.28874	6.81252	5.69967	6.42628	4.75551	5.01944	32.721	5.25055	8.84029	15.0738	19.0089	30.5322	19.1308	35.5956	23.0825	10.1831	17.4381	79.3686	16.5458	11.7247	12.6533	11.7138	6.82643	9.37867	10.6536
Poland		3.09946		1.60174	1.35393	0.938043	0.752591	1.0943	1.01727									25.59	26.8898	4.94822	11.788	24.86	22.942		15.8391	19.5604	14.7206	14.7722	10.7426	105.5
Portugal						3.77841									2.126		6.66667		262	186.756		2.12162	1.57333		211		5.14796	12	2.65434	4.24809
Romania										1.81191			1.29213							9.91379								11
Slovakia						5.11767											2.5											6
Slovenia									59.4968	47.3663	43.5714	3.29455	5.33513								20.109							14
Spain	8.686	23.4975	16.7297	14.2784	13.5528	14.2814	3.5004			28.4456	0.868807	2.1046	3.03344	1.88579	1.15443	14.1987	13.1029		12.1994		57.9184		27.5179		18.1473	0.333722	1.88347	1.51284	0.929853	1.08873	6.05681
Sweden		10.9956	2.27748	1.98952	1.41099	0.898145	1.1384	1.62391	1.51826	6.26323	5.03018	6.66813	7.05194	3.13292	5.41111	52.3884	7.89474	7.86079	16.7678	12.25	0.192191		24.1941		17.7085		7.52334	10.6667	3.17941	36.0584	1.15134
Average EU	10.8911	9.70006	6.71856	4.60247	7.86806	4.89005	19.4919	93.5194	13.6371	11.2558	7.83459	4.00917	20.555	4.30099	6.87378	52.4354	9.39845	14.4379	55.649	29.684	18.1335	9.26592	14.8976	20.1742	31.7214	16.4835	28.2907	32.4008	19.4282	374.1	78.1136
Ni waste
	1988	1989	1990	1991	1992	1993	1994	1995	1996	1997	1998	1999	2000	2001	2002	2003	2004	2005	2006	2007	2008	2009	2010	2011	2012	2013	2014	2015	2016	2017	2018
Austria	2.05782	3.3213	2.49851	2.95266	2.70361	2.61005	3.11586	4.60509	4.84071	3.55919	2.19843	2.58607	4.25745	3.74341	4.59448	6.12503	9.07555	11.7954	14.4135	23.4644	8.21065	7.9285	12.0279	9.58839	7.37053	5.52974	8.92004	3.26597	4.21149	8.27931	9.74905
Belgium												2.89698	3.76076	2.78458	3.36493	3.83527	6.55631	6.49136	4.68944	6.33385	2.84397	9.39017	6.3529	7.95007	7.67778	4.17623	7.59387	4.1102	4.88622	4.50658	5.96024
Bel-Lux	3.00964	3.96862	5.23376	1.99657	3.76886	2.14882	2.17868	3.66292	5.03855	3.39904	3.16614
Bulgaria	2.35938	10.3699	7.13354	3.98936	6.41802		4.19048	6.3	1.95619	1.70509	2.81981	5.65661	2.0677	1.84572	4.96225	1.90227	4.28217	3.584	6.6997	21.8228	11.8906	2.09936	2.96074	3.8401	5.25209	5.92624	7.34855	7.13686	7.09747	7.98187	6.40791
Croatia								0.756098	0.556024	1.10052	1.7		1.89795	1.66667	6		1.2338	3.42105	25.1115	0.975226	18.8095	10.7262	13.0303	3.50674	10.0048	5.60518	4.29589	7.07763	5.73717	2.75535	7.27673
Cyprus							0.812096	1.19006	0.981645	0.474273			1.60413	1.84498	0.705876	0.955791	2.27958	7.33848	7.16058					5.54419		9.77303	11.4281	2.6281	7.32645	7.97068	12.604
Czechia						1.50166	1.27911	1.92198	11.8272	3.24294	2.7771	2.07313	2.63059	4.06267	3.58531	5.61372	6.20496	9.62643	7.3942	8.84349	9.19616	9.98362	9.90288	9.42644	11.1228	11.6224	10.96	6.00364	4.88224	5.53491	6.41841
Denmark	1.69326	2.03132	3.25658	1.93117	2.57359	1.65832	2.63517	2.24923	3.32895	3.71527	0.80303	2.97773	2.76051	3.86952	3.8408	5.48884	5.61177	3.90344	8.62187	7.9891	6.83529	4.59552	6.90412	11.6895	9.71988	5.37831	10.9035	8.36975	6.04458	6.94383	8.56388
Estonia					4.11462	3.07192	2.94129	4.43355	3.4424	3.53741	1.79599	3.69034	3.45493	2.77514	2.23443	3.26409	2.60211	2.88441	8.79369	11.7707	11.3533	5.13002	2.02625	20.5418	16.7414	4.9184	2.76954	6.27852	5.8864	6.67847	4.30464
Finland	1.22598	9.87877	8.1884	6.76304	4.31571	3.45962	1.53972	3.04017	3.47395	4.01431	2.59563	2.73688	2.34982	2.09888	2.58079	3.92159	5.70766	4.89447	9.15464	14.7716	9.46817	8.97769	8.48764	12.8407	5.16442	5.41342	4.06379	3.50747	6.73982	5.03943	4.88259
France	4.32977	4.64128	5.09869	4.95344	4.1932	3.31327	3.95746	4.80745	4.68875	4.27843	4.17814	3.02246	3.42047	2.96363	3.32111	5.33282	8.50599	8.34271	9.15189	14.2721	9.13588	5.75473	8.12845	8.17836	8.55126	7.30544	7.71424	6.89169	4.68991	5.95604	8.39464
Germany	1.57571	3.4364	2.21697	3.85092	3.26294	2.44721	2.83086	3.39292	2.88834	3.09815	2.39295	2.41137	3.14913	2.31636	2.30922	3.32648	5.5182	6.17998	8.81852	6.93915	7.73616	6.5046	8.7824	9.876	9.10072	7.6783	7.70709	5.75293	4.80189	5.63177	7.43942
Greece	1.59722	1.25843		2.42787	6.27501	2.30878		0.0406337	4.7406		6	0.916853	1.37517	2.78901	2.50636	1.58459	5.6017	2.15194	8.68365	8.27617	11.4001	5.1633	10.3265	17.1635	5.083	8.27105	7.16632	4.52041	6.84953	6.00775	10.0642
Hungary	7.44216	6.35686	4.79217	2.19378	3.46963	2.30971	2.1092	2.00744	4.00734	2.36628	1.6568	1.72695	1.79401	0.996738	1.30536	1.71062	3.30727	2.40868	8.05268	8.79449	5.36232	7.34368	7.37266	5.16028	3.23666	2.27708	3.84424	3.15344	3.93739	6.22756	6.16491
Ireland	3.06931	2.02198	4.28342	6.9107	3.971	3.68995	3.47962	4.05588	3.55854	2.69821	3.70688	3.56862	3.75865	2.65014	3.5156	4.14213	3.96888	2.7317	4.42403	5.43664	7.78239	5.35345	5.67431	5.8846	3.20887	2.64522	3.13195	1.88077	1.27033	1.65866	3.25186
Itay	4.2335	3.48484	3.00786	3.80865	2.85314	2.53404	2.87179	4.31635	4.60975	3.41441	2.8862	2.49384	2.86997	3.01685	3.33816	4.69327	5.4098	7.83691	5.89339	10.5878	11.2183	9.08667	11.272	12.9427	11.785	10.3275	10.8466	8.56664	6.48959	7.68929	9.53324
Latvia					4.02465	2.87536	2.6201	2.54649	1.88397	2.54267	1.56727	2.47779	2.02444	1.09842	2.29976	2.04943	2.22033	4.61677	7.46663	15.5061	11.6783	5.37172	8.17569	5.5038	10.4931	9.9773	8.19779	3.78933	6.06769	6.89885	9.04859
Lithuania					4.39236	3.84789	3.48379	3.83474	2.80419	1.73402	2.46594	2.29419	1.5327	0.897032	2.11413	2.32263	4.813	5.90643	6.16298	9.06855		4.31381	13.7127	3.2727	4.78434	3.30836	3.94648	6.09633	5.90313	3.94121	5.87045
Luxembourg												0.495197	2.14564	3.52694	5.40624	8.22127	9.78087	4.15283	4.96143	2.6283	10.7871	9.85576	14.4762	17.0445	6.9365	6.68296	13.3003	9.45962	7.41365	9.13992	16.2628
Malta	0.448632	0.627549	1.4	1.34953	1.22222	2	3.1384	6.46273		2.67257		1.92872	2.71458	0.668966	0.713681	0.995726	3.07722		3.91865	17.179								6.76923		4.35833
Netherlands	2.87355	2.62836	2.0133	2.25317	2.16583	1.66196	1.55899	1.73229	2.84235	2.62828	3.19598	4.05433	5.88755	3.5584	5.56543	8.21621	11.243	7.47155	11.8619	13.055	15.3412	9.84988	13.8105	8.24003	7.01003	7.53396	8.79983	6.71957	5.57757	8.04413	8.15036
Poland	2.45495	1.98296	2.35566	3.90093	5.34918	3.34856	2.61782	3.02015	3.22253	3.15878	1.71429	2.31721	2.30059	1.21855	3.02782	4.31631	4.07937	5.45482	7.69519	13.9563	10.6904	6.21969	11.9528	8.34906	7.62375	6.45878	5.91077	6.014	3.68815	5.84122	6.2655
Portugal				2.0838	5.70513	4.88989	5.28552	5.91714	1.31096	1.55631	0.473704	1.06309		2.23704	2.66884	2.8964	4.90529	4.97616	6.94148	13.7757	7.10856	6.23139	13.3169	8.36894	5.75249	7.98123	10.0078	8.22828	5.68027	5.25242	7.54889
Romania						4.27983	1.07255	1.69283		2.17016	1.70023	1.93621	1.93326	1.54498	1.14184	1.63404	4.37914	3.87053	7.1616	5.36339	3.23949	3.40553	3.35174	4.79988	6.53884	5.33513	7.0766	5.13957	4.67128	6.2069	7.27271
Slovakia						1.06312	0.107304	0.0376457	0.657301	1.74379	1.45414	1.09564	1.29424	0.432213	0.700347	1.25818	2.73202	4.07895	3.94689	7.9989	3.70975	2.95835	4.14405	5.57759	3.94305	3.91245	4.0289	5.67692	2.30336	5.5666	9.57145
Slovenia					4.38532	6.78128	1.0024	1.08232	0.908217	1.90566	2.25879	2.88362	2.53277	2.58698	1.6815	2.63187	6.91122	9.47692	11.7148	24.6261	10.0298	4.26244	9.99283	11.3035	11.7961	9.10216	7.45323	8.41206	6.79464	6.18612	6.52071
Spain	2.54975	9.02886	4.67739	3.61634	3.62467	2.80825	3.35442	3.99424	3.72397	3.0603	2.47846	3.06071	3.70847	1.75003	3.7163	5.05302	5.92106	6.69082	10.2606	13.4563	8.38771	5.69462	11.2754	12.5039	11.0953	8.88628	7.65483	9.19618	2.99796	6.55044	7.24661
Sweden	3.85977	6.63742	3.53942	3.40993	4.4832	1.84061	2.80532	3.44929	3.9856	3.62368	2.11975	2.85131	5.32385	2.68212	2.27387	1.85945	3.24449	4.59146	6.04395	9.68678	5.64176	4.19643	8.86435	8.17346	11.241	6.49525	8.95515	9.1598	7.37851	5.76624	8.09776
Average EU	2.79878	4.47968	3.97971	3.43482	3.96533	2.88913	2.54116	3.09806	3.38658	2.69599	2.42107	2.52863	2.79036	2.28244	2.9435	3.59043	5.15455	5.57224	8.34072	11.4068	9.07738	6.41588	9.05289	9.1258	8.04935	6.63544	7.46251	6.06685	5.35872	6.02274	7.80275
Eurostat	As reporters
Import
Co ores
	1988	1989	1990	1991	1992	1993	1994	1995	1996	1997	1998	1999	2000	2001	2002	2003	2004	2005	2006	2007	2008	2009	2010	2011	2012	2013	2014	2015	2016	2017	2018
Austria									3.03573			0.0386735							26.8369	46.9267	54.9828	23.8812	14.7533
Belgium	1.40865	16.318	2.98336	4.66988	2.96966	0.023028	1.42681	44.2987	14.57	20.38	3.64698	3.77046	4.56935	5.34275		2.31084	1.66556	2.21138	1.1824	5.31398	4.26535	2.06538	1.89045	7.04873	9.47357	8.73538	21.4532	19.8632	19.0567	25.4029	68.9909
Bulgaria													27.6267	0.250301						34.6033
Croatia
Cyprus
Czechia													45.2664	45.4767		29.735	5.81677	25.5667	31.7744	43.262	43.2109	50.4067	15.46	99.5055	69.13	59.7925	62.7686	79.2785	62.5733	61.275	73.786
Denmark							4.51933												0.11375
Estonia
Finland								37.61		5.50823	1.29108	1.10088	1.56286	1.47322	1.02577	0.646735	1.63415	1.27032	1.29212	3.21875	5.61161	3.13704	5.06653	4.43379	4.18016	3.54535	4.58328	4.69724	4.52553	9.17054	11.7731
France	2.15		23.756		0.602965	27.3147	6.50663	22.3264	27.224	21.1176	0.471593	13.9518	21.7686	15.7822	12.9352	10.1523	11.6134	27.7922	18.8263	47.6848	4.37086	19.11	42.7778	5.43893	7.30894	14.6882	8.9362	15.0658	6.49608	9.44406	18.743
Germany	3.00775	16.205	14.043				32.2621	4.08154		32.0025		36.7234	30.0452	2.30713	15.6518		33.7529			42.5527	40.8754	24.1818	16.6058	10.53	5.55695	1.87046	7.63955	0.724933		0.165444	2.39556
Greece						54.18		0.596889	31.76	1.96961					25.5633									41.64
Hungary																											5.34
Ireland			2.40337		3.73	2.488	2.7	11.1659	1.155	3.21681	1.78332	4.17375	2.44773	1.72154	1.75348	2.62497	2.06067	2.08343	3.82381	3.02696	6.53164	4.28008	10.8678	14.208	30.705	54.3825	45.922	67.0773	44.4414	56.7886	43.4675
Itay	0.198715	0.250919				64.2533				14.1061			86.3	32.488	1.53835	0.282684	3.61373	15.0567	6.03174	4.16982	20.8353	39.6933	18.1312	7.95332	1.08798	20.1847	36.3892	16.7657	36.02	63.5329
Latvia
Lithuania																				1.16828
Luxembourg																19.213				55.6254	76.976	34.416	43.7763	34.2119	32.2527	30.3919	30.7609	36.1652	32.2056		74.1825
Malta																							0.290848
Netherlands				1.44033		0.0904666	4.12319	14.9133	4.76889	18.4168	18.3712	3.76579	3.34823	1.79534	0.948191	59.49	8.1825	9.23	10.86	3.38221	29.4214	188.147	13.9207	18.912	8.71584	22.2241	13.6294		19.9398	5.43291
Poland															28												9.03545
Portugal									73.5791	65.525	84.498	56.6353	46.0555	38.5155	11.4658	29.3789	29.8912	36.5963	33.2991	36.1587	44.4089	35.1437	35.776	26.3263	33.0261	30.6233				20.04
Romania																	8.035					5.35	2.092							69.2	50.71
Slovakia																		0								29.8633	33.292	2.31472			40.505
Slovenia
Spain		0.6035		1.00875	0.977	23.2999	35.7652	41.3722	35.3872	32.451	29.5819		5.95333		28.917	14.3719	11.0583	11.5567	33.092	41.7564	48.0238	10.82		1.78749	24.3489		3.49284	24.3465	21.7236	45.482	68.0583
Sweden																	26.997	31.5407	32.0392	52.7548	62.4879	29.707	2.80571							56.315	76.6337
Average EU	1.69128	8.34435	10.7964	2.37299	2.06991	24.5214	12.4719	22.0456	23.935	21.4694	19.9491	15.02	24.9949	14.5153	12.7799	16.8206	12.0268	14.8095	16.5976	28.107	34.0001	33.5956	16.0153	22.6663	20.526	25.1183	21.7879	26.6299	27.4425	35.1874	48.1132
Co OaH
	1988	1989	1990	1991	1992	1993	1994	1995	1996	1997	1998	1999	2000	2001	2002	2003	2004	2005	2006	2007	2008	2009	2010	2011	2012	2013	2014	2015	2016	2017	2018
Austria								41.7129	41.4803	39.349	38.262	18.4285	29.8684	33.4748	26.8666	21.5578	34.575	102.849	50.2813	63.8804	12.16	33.1014	31.2443	29.2353	28.9177	4.16148	17.5238	26.2783	25.7032	39.6546	57.5223
Belgium	9.30587	10.6194	9.89605	15.8949	24.0026	16.5489	18.9025	25.0534	24.1653	24.1932	27.372	22.9878	13.5722	10.9254	12.3412	13.556	16.1521														9.49025
Bulgaria												29.6224	34.6665	31.003	18.607	14.0268	31.9273	15.5424	10.77	23.645	43.1683	14.5494	23.6083	11.2625	25.41	27.4025	20.3241	28.735	22.01	9.73737	38.9717
Croatia														18.3318	11.9209	11.9173	22.9323	3.30913	19.0459	30.1631	39.1056	20.2525	26.1491					27.485	42.365	43.27	44.52
Cyprus																	1.16125	1.062		8.31222	4.46667	0.11			17.9		2.63167	1.88857			3.775
Czechia												24.6373	25.5228	23.7363	16.2946	15.5873	30.6205	22.6188	20.9279	32.067	24.3921	19.2578	26.947	25.2344	21.1175	21.1771	21.2395	18.4146	21.1587	38.3467	50.6599
Denmark	3.07281	12.0481	15.7466	9.8956	20.5299	11.3136	41.8376	42.7624	39.7548	33.618	9.36808	22.9731	41.7862	45.1897	28.486	20.2719	28.2252	25.1714	24.2667	25.7486	32.3365	11.2063	11.5667	5.71625	7.59178	82.47	19.8981	17.2841	15.807	39.6576	34.0349
Estonia															13.713			36.32	31.21	32.21	37.81
Finland								16.2992	13.6413	53.2044	11.4357	21.6907	38.6888	18.2035	13.4539	5.10655	8.95115	6.78395	6.54389	10.6245	24.2543	15.9728	2.57521	4.90939	2.60379	2.20583	12.4278
France	11.2565	13.1466	12.8256	14.0709	26.2523	14.25	24.5033	28.7597	27.0858	21.4854	25.7408	20.8243	23.1175	19.5768	13.8638	11.0923	24.9127	19.3977	15.9504	26.3008	38.0333	17.3177	22.3612	22.0818	18.7262	16.6287	17.9975	19.6015	16.2135	32.4365	45.3703
Germany	11.6732	12.4276	10.7866	15.5618	23.7451	20.5724	26.717	32.6164	32.8323	30.1306	28.7216	22.2107	22.9984	19.3389	13.5569	13.9528	26.0716	18.7002	19.6971	29.8275	38.5791	20.8076	24.5318	21.6258	19.2842	19.5522	19.0366	19.9534	18.7513	27.5694	32.898
Greece	13.005	17.5267	13.164	14.0444	42.2867	37.8631	71.95	2.69364	6.31553	25.0033	17.1379	23.105	4.24694	22.6853	4.30941	3.96674	11.5001	19.3281	18.8338	30.9309	37.3079	19.1391	12.5496	12.955	20.9014	6.29316	17.1977	17.3309	14.6258	32.3221	44.9883
Hungary												28.2832	27.2536	27.2439	13.8207	18.082	29.6669	24.834	20.19	28.9395	41.0837	46.9754	27.2383	25.4935	25.886	22.5343	24.6025	33.3778	25.2542	35.6475	57.61
Ireland	15.6555	13.5848	1.84902	19.5984	10.434	9.31379	7.37321	7.62214	5.54994	3.84484	5.5515	3.12886	2.9372	9.42052	13.8676	17.6205	14.7639	7.09238	1.31649	2.6795	7.60929	4.51711	22.2387	314.16	337.21	108.139	686.58	679.807	275.74	92.0288	136.62
Itay	14.1365	15.3808	12.3099	16.1023	27.542	19.0503	24.9998	31.2222	33.7043	30.7971	30.682	20.535	21.4939	18.7556	9.90545	13.1654	21.3112	17.1078	15.0691	15.795	38.6433	18.2148	22.8899	19.882	15.1741	14.9751	14.9052	18.6291	15.0224	31.0557	44.1313
Latvia													30.14	28.9325	15.736	18.37	12.5567						17.1955					2.77762	1.51078	2.21741
Lithuania												41.9667	22.006	22.1186	21.614	17.8014	32.0812	13.7487	15.68	19.25				69.78	23.22	30.66	22.42	36.2	25.56	27.1267	23.545
Luxembourg													36.77								3.72					31.053		1.634	37.6
Malta														23.67			0.14
Netherlands	11.0489	13.4125	11.6952	16.1293	28.2405	16.3653	24.6961	27.5139	27.285	23.1328	24.6011	20.0594	21.964	17.8975	8.17544	11.5171	21.7656	16.0715	15.1508	23.0162	32.6206	17.3911	22.8607	1.93882	6.9347	16.3407	0.159397	28.9467	20.8974	29.4055	14.2394
Poland															16.13	15.9292	23.2219	9.56673	14.7532	33.9011	42.1842	25.1713	27.7016	7.49879	22.7385	21.1232	22.0798	23.1623	19.4845	35.0668	52.3812
Portugal	6.97163	14.963	11.5478	16.8451	29.7474	16.6597	31.0588	33.1066	26.3097	27.6567	27.9236	20.2603	21.1226	21.3721	8.07045	5.69211	30.665	58.7469	17.0559	2.97564	4.4739	1.79877	9.94808	14.9521	16.5332	16.1344	22.1119	23.0973	20.1069	26.5075	37.3106
Romania												28.5511	29.1414	22.5529	15.9221	16.7211	31.922	24.1845	21.4584	11.5736	45.0306	10.6422	11.2463	9.47122	9.19832	8.94511	9.97474	22.8437	34.8989	41.5456	77.488
Slovakia															18.8514	16.8352	27.5236	19.8189		27.8975		0.0246591	0.406215	0.631217	0.478477	0.368496	0.369589	16.7717	15.9327	10.1533	44.5433
Slovenia												25.3327	25.5395	22.5938	18.6131	17.9675	30.0058	26.3391	26.1662	34.4362	48.6236	26.3619	31.4118	26.5884	23.0821	20.3302	21.4691	19.3293	17.0991	30.5671	51.7256
Spain	11.6832	13.508	12.6371	17.3186	32.0744	18.9869	28.7838	33.596	33.8564	31.0617	29.5197	22.8094	22.7023	19.1324	13.6961	15.4374	26.6091	19.1316	18.9154	26.8604	44.7512	20.0287	25.9496	21.6059	18.7495	16.966	17.7717	19.6273	15.2748	29.1705	42.6216
Sweden								36.8575	47.5183	48.2531	8.43938	191.566	47.6636	38.6511	19.92	16.5446	34.9942	41.8171	27.8583	39.9407	59.9313	26.9531	32.3047	25.6484	27.5912	24.1978	9.65008	17.9999	26.2569	18.5094	32.754
Average EU	10.7809	13.6617	11.2458	15.5461	26.4855	18.0924	30.0822	27.6781	27.6538	30.1331	21.9043	32.0512	25.8667	23.4003	15.3223	14.466	22.9703	23.8931	19.5781	25.2598	31.8312	17.6092	20.6155	33.5335	32.8214	24.3647	47.6367	48.7467	33.0579	31.9998	44.4182
Co Cl
	1988	1989	1990	1991	1992	1993	1994	1995	1996	1997	1998	1999	2000	2001	2002	2003	2004	2005	2006	2007	2008	2009	2010	2011	2012	2013	2014	2015	2016	2017	2018
Austria								11.2547	10.9495	23.3786	56.18	9.56556		65.67			66.1733	72.9825	51.1883	11.1918	65.995	41.322	23.755	17.55	18.369	23.6014	30.9475	38.4714	33.4967	31.72	27.908
Belgium	1.46621	1.8971	1.48779	3.75826	9.84638	2.86776	6.62101	11.1703	13.6732	19.4244	18.8085	8.44854	5.40922	12.6431	17.8126	6.31962	7.07139	8.55884	6.03153	7.70305	9.70214	8.07503	10.0418	6.11879	4.68961	12.1029	4.48228	10.56	6.59207	10.1205	16.16
Bulgaria												24.27	32.76	28.85	37.87	42.07	33.52	46.52	46.055	37.385	59.57	49.155	46.94	48.295	9.38583	43.07	42.115	32.745	42.92	20.31	9.852
Croatia														21.91		20.41				14.05	14.46						41.78	13.8333
Cyprus													3.72	8.19			0.8	0.7675	0.66	0.645	0.52	0.7725
Czechia												16.9138		26.755	59.82	25.7		20.886	24.34	47.26						6.938	44.72	0.787541
Denmark		13.695		6.32		10.59		0.0628812	28.5	21.764	30.5733		39.88		42.78					30.4733			57.64	25.545	3.6025	0.0366592	0.0476663	0.0871688		215.3	212.66
Estonia																1.39	9.31	8.50652	10.6107										27.01		117.1
Finland								12.2403	42.575	50.9733	9.38143	19.0367	17.7167	24.445		6.94462		37.21		117.3				77.32	72.61	6.2545	7.5775
France	4.26839	4.24776	4.06143	3.20409	6.17364	9.44499	13.2714	8.05067	6.14222	5.2231	5.18756	3.88911	4.70074	3.50591	6.05102	3.09732	7.9884	4.67116	3.76095	25.565	23.1098	22.0027	24.6076	21.5648	19.7442	19.9494	18.7006	26.4675	3.67322	6.15723	10.0286
Germany	2.18396	2.28949	2.13252	2.77187	7.94096	4.49448	5.16294	8.7628	9.98828	9.9746	10.4467	8.52085	4.94937	3.55866	2.56804	2.47338	5.38565	3.7761	3.85412	5.8413	8.07131	5.78089	4.58314	4.13713	3.99301	3.8131	5.42504	4.51002	3.40392	5.94601	8.67643
Greece				0.533529	0.096		0.509911		28.2554		9.87286					9.1725	9.98	19.64	20.36				27.58
Hungary												15.3671	16.11	16.19			36.0933			43.45	52.94			15.8015	9.58654	8.6884	45.53		11.2255	20.185	30.1425
Ireland	2.35182			13.025									76.59	2.1928	27.0175				23.812	19.7367	19.1521	21.94	22.8	40.76		34.72			34.48
Itay	4.20567	4.30819	4.46701	6.32185	11.6637	10.0542	7.64055	10.8137	11.2581	10.1339	10.181	8.21778	5.62027	3.77211	2.79035	2.17421	5.04432	4.79129	4.30471	12.7898	15.5332	9.42878	11.0057	9.31566	10.5557	8.88907	8.85636	9.75223	8.42635	14.5574	15.5622
Latvia																	22.35	0.835556													11.12
Lithuania												2.81767							16.44		15.26		19.736	12.035	20.32	12.83	18.76		31.74	41.2
Luxembourg
Malta															26.03
Netherlands	4.51037	5.56955	4.71037	8.35105	10.647	8.20232	9.67433	12.3147	7.87639	10.6004	7.79048	7.67074	6.94561	11.7885	28.77	27.2437	4.41896	9.30636	16.4638	22.885	2.93007	16.0394	60.828	55.9629	21.6427	54.2033	31.9975		66.8975	59.18	17.2308
Poland															7.66455	6.41485	10.0649	10.1029	10.4924	15.7082	21.955	10.7818	12.0849	11.0106	10.2904	11.78	10.3672	11.2793	11.1253	16.9638	22.4887
Portugal				26.09	0.3307	43.3933	59.57				94.84	9.801				15.92			3.977	1.09994	4.82			10.2028	31.1914	8.52222	8.306	11.4655	10.3711	14.4933	8.21357
Romania												13.34	12.272	13.0717	8.61929	10.6276	15.4171			21.29	3.00053	2.97967	2.44788				28.655	70.74	6.2275
Slovakia																							61.78			49.11	22.15	1.4836			32.94
Slovenia												24.87		58.87					79.51	20.565		44.49	89.7	19.6762	26.13		15.204	15.9467	16.936	17.43	26.6627
Spain	4.35451	5.59252	4.97009	7.24268	12.8669	23.9466	10.8508	13.6716	12.2483	12.3017	11.9975	13.58	12.133	11.2459	10.6426	10.1267	16.4546	12.2703	11.7131	12.6088	22.036	18.1329	10.139	10.1543	11.1632	9.13905	12.3215	11.5745	9.74691	16.4244	22.9349
Sweden								11.4467	14.9129	10.6967	6.96667	6.77737	5.08	10.4986	12.72	9.946	6.28125	6.7745	26.94	21.1175	21.78	14.7967		38.155	37.88	2.725	12.76	40.5329	10.3274	8.18656	11.2753
Average EU	3.33442	5.37137	3.63821	7.76183	7.44566	14.1242	14.1626	9.97883	16.9436	17.4471	22.6855	12.0679	17.4205	19.0093	20.7969	12.5019	16.0221	16.725	20.0285	24.4333	21.2256	18.9784	30.3543	24.9179	19.4471	17.5763	20.5352	18.7648	19.6823	33.2116	35.3503
Co Ac
	1988	1989	1990	1991	1992	1993	1994	1995	1996	1997	1998	1999	2000	2001	2002	2003	2004	2005	2006	2007	2008	2009	2010	2011	2012	2013	2014	2015	2016	2017	2018
Austria								16.815
Belgium	3.72461	4.00333			8.33826	3.52509	8.15137	9.91438	11.442		15.6433	12.0662	10.2042	11.537	4.45946	3.68651	3.81954	3.39984	3.58666
Bulgaria
Croatia															26.16	12.577	8.31643	20.11	19.7943
Cyprus																	0.48
Czechia												12.086		13.1943	6.76714	5.60571	12.22
Denmark		8.44	3.64641	2.92486	2.82528	4.57929	5.25682	13.5922	25.2967		12.85
Estonia												9.97545	1.87235	8.36444	5.96143	6.38909	10.2809	8.43333	8.59909
Finland											9.56125		6.09818	6.77541	5.75145	6.74867	4.90167	7.1075	8.975
France	2.04346	2.41629	4.42098	6.78324	7.03922	7.50314	12.3162	13.7296	6.34012	11.6951	13.2168	7.65988	13.8365	12.755	6.68313	6.70947	12.0076	8.90986	8.46977
Germany	4.03518	4.57931	4.70332	6.49423	9.15144	7.2239	10.6063	12.2982	11.3673	10.7411	10.9512	9.77843	9.25178	7.75217	5.75241	4.58869	10.1751	6.31869	6.22269
Greece	6.762	17.98			19.82	1.43929		11.85				3.05118				0.37	6.145
Hungary
Ireland	1.17778				9.4335	7.76875		12.8262	12.002	12.6544	12.2313	12.1327	11.6236	12.8557	12.5129				11.84
Itay	2.60156	4.87469	4.75329	6.12167	11.7214	8.92147	11.6507	11.5467	11.5188	10.5135	9.41145	7.93669	7.53976	7.04955	5.4527	5.42055	8.17103	8.40222	6.95561
Latvia
Lithuania																		7.71548	8.84202
Luxembourg
Malta												0.857778	0.6
Netherlands	1.78376	1.90631	4.90986	6.48238	7.70449	7.16202	10.1908	11.5392	10.4218	8.31428	8.12101	6.39888	3.44131	4.01192	0.381734	6.19997	12.3206		7.7956
Poland															5.62262	6.29932	10.2786	7.81161	8.61068
Portugal	5.00492	5.44809	4.77787	7.72809	14.1795	12.3368	12.7733	13.5871	12.0492	11.7611	10.8423	8.09845	9.91397	8.16938	5.70452	6.67288	11.9634	8.17946	7.28643
Romania														13.12
Slovakia															3.45	3.13182	16.2769
Slovenia												0.05	9.03333	20.63	8.77333	15.86		22.6833	33.955
Spain	4.11265	4.36979	4.34358	6.56222	11.7726	6.89784	9.62973	12.7307	11.1898	10.8791	10.3488	10.121	9.31158	7.53231	5.77099	5.30495	9.67954	7.89224	7.74163
Sweden								27.575				6.38889	10.8122	8.18875	6.94389	6.5
Average EU	3.47177	6.00198	4.5079	6.15667	10.1986	6.73576	10.0719	14.0004	12.4031	10.9369	11.3177	7.61439	7.96452	10.1383	7.25923	6.37904	9.13575	9.74696	10.6196
Co Sl
	1988	1989	1990	1991	1992	1993	1994	1995	1996	1997	1998	1999	2000	2001	2002	2003	2004	2005	2006	2007	2008	2009	2010	2011	2012	2013	2014	2015	2016	2017	2018
Austria								11.0861	9.4274	4.8497	9.33881	8.08922	8.12048	8.02656	11.7611	6.06333	12.2122	7.34204	6.45892	9.95153	16.0768	12.5345	8.58048	10.7707	7.79705	15.9829	38.6625	8.36758	18.6417	21.6969	1.43376
Belgium	3.3362	3.33215	3.25492	4.71695	8.83712	5.44821	5.18738	7.99539	7.94511	8.89926	8.84737	7.05936	7.99646	6.08146	5.41964	2.06918	1.59323	4.10652	5.83944	9.32231	9.69195	7.30746	6.78492	6.09846	5.10819	4.04658	6.6214	24.1981	11.3697	7.3987	0.0359878
Bulgaria													15.72			11.44		19.77	10.62	16.9	28.71	12.21	7.792	7.3893	5.92333	4.56516	6.15697	47.35	18.5174	15.793	4.88516
Croatia														11.7029	6.3075	7.69758	11.0536	10.3702	8.48261	10.3474	13.2241	11.2425	1.98688	9.24273	9.965	7.88519		6.944	8.74333	9.225	15.99
Cyprus												8.29247	8.15489	6.69042	5.30622	1.16155	5.257	9.47947	7.85591	9.39491	13.6868	8.207	8.54844	3.19148	5.98848	6.2177	6.16667	6.715	4.92086	13.2762	17.6662
Czechia												7.75254	7.77469	6.93293	5.49212	4.78604	8.62568	3.14741	5.14434	8.16351	10.018	4.2639	3.34796	6.67576	6.97282	5.37524	6.29668	6.28612	5.54461	10.6084	14.3434
Denmark	1.44814	6.97798	6.93609	8.21282	10.4157	7.57498	8.48483	1.35437	1.1539	3.25161	9.28144	8.09974	8.18715	7.0662	4.76118	6.09922	10.3265	8.59087	7.34612	11.358	21.66	3.63377	0.193337	10.1244	59.32	8.60333	9.47667	9.61455	5.60889	14.4927	12.0635
Estonia																				13.24		10.71				17.14					23.21
Finland								5.89324	19.77	12.1007	11.82	8.79167	2.78595	6.47059	5.36	7.435	0.412846	0.206983		14.965	15.8557	9.8325	58.47	16.4133	6.51395	6.17438	0.833666	10.74	1.59143	5.96765	14.3613
France	3.83073	2.04565	3.06865	3.68298	9.13582	6.74521	8.3713	9.57143	8.45041	5.53591	8.7102	5.42785	6.76545	4.63004	4.35281	3.69202	6.74646	4.72588	4.59453	5.28879	9.83162	5.53566	3.84322	4.90628	4.35467	4.30569	4.28062	5.14886	4.77139	7.69586	7.35094
Germany	3.80424	3.70223	4.00979	5.55147	8.12923	4.33902	7.01548	9.83976	8.63682	7.87398	7.64019	6.58171	6.17939	5.52241	4.14506	3.68806	6.8861	4.46911	5.00163	9.41707	9.58474	4.10777	4.98776	4.34207	4.2632	4.28775	4.65714	4.35779	4.33442	6.16867	8.84794
Greece	4.1512	4.27834	4.37778	6.18282	9.17439	7.69592	9.88234	6.75966	15.9418	10.5988	4.93	10.1216	21.8767	17.19	12.2448	5.08843	1.51206	0.935268	65.37	14.6129	18.565	5.49914	1.05693	7.86727	11.9067	9.295	8.15333	9.69	0.218292	12.8
Hungary															6.26831		7.73047	2.57353	6.99319	12.208		8.41944	7.96136	9.04071	8.342	7.34667	7.67621	4.42959	6.77937	13.5182	18.3767
Ireland	4.06525	5.55925	4.32428	4.58073	9.05583	6.93305	8.10818	9.28937	7.43293	9.69516	9.24555	8.06509	8.095	7.16448	7.4078	6.19048	8.74431	7.33234	8.28694	9.87636	12.4036	6.45118	0.0634261	0.0642856	5.37027	0.0570282	2.72733	4.8946	4.97083	2.67137	6.45112
Itay	3.84883	3.81079	4.14431	3.87838	8.83101	7.31006	8.93264	9.20233	9.06621	9.30442	9.20718	6.67736	6.44151	6.199	3.86289	3.00744	4.30641	4.73216	5.61583	6.48353	8.67087	5.77096	7.58654	5.54266	5.48105	4.7766	3.56052	5.10484	3.70984	6.41919	13.2885
Latvia												8.50458	10.3633	7.10057	4.8882	4.70895	8.58483	6.61493	5.89805	9.81829	18.9968	8.06308		6.80264	6.38194	5.45582	6.83512	6.62758	5.404
Lithuania												11.7064	7.24267	8.622	6.40625	5.43778	8.61222	9.46833	6.436	11.3233	17.625	8.423	11	10.3857	8.39095	8.17769	7.852	7.913	7.088	5.42625
Luxembourg												22.95		28.47								0.200235
Malta																							90.06	0.355333
Netherlands	5.31993	4.08478	3.08222	3.31637	7.55623	5.17573	5.45986	9.65313	9.01785	8.43368	8.08444	3.36235	7.29615	5.51802	2.13289	6.03535	10.3781	5.83673	0.894304	7.12645	9.24809	4.79032	4.61722	5.63989	1.56752	5.71869	10.9746	17.096	1.20801	4.61655	2.00995
Poland															6.14732	5.46979	8.54429	6.88389	6.89723	9.94469	17.0345	9.60073	7.93563	4.59745	5.93984	3.71089	3.01545	7.11127	4.25354	5.87067	8.01741
Portugal	3.44671	3.87318	3.94427	5.90474	11.3635	4.93771	9.0937	6.92297	9.68372	8.91152	8.65815	7.94913	6.5665	5.82018	4.99072	3.93993	9.17108	5.26172	6.09909	5.80693	14.1503	5.02625	7.8414	5.67853	5.37981	6.49605	6.08063	6.61786	4.98611	0.896111	16.3933
Romania												8.18688	14.07	5.35477	5.28821	4.68633	6.45542	6.976	10.4975	8.48857	18.758	7.172	13.6	17.18	11.7545	16.82	15.645	15.732	11.3167	17.21	2.32173
Slovakia															6.64615	6.40889		11.25	14.6543	18.1337	30.0925	0.219623	0.174794	0.212646	5.99829	14.6433	8.62	16.74
Slovenia												8.95608	9.65	10.7025	2.17051	8.586	9.25375	5.83143	14.9179	15.0633	17.9169	4.61056	3.64475	2.14575	7.96905	7.16963	7.36727	8.20143	5.75	6.13663	16.7706
Spain	2.01131	2.59545	2.3109	3.29513	4.45438	3.43421	4.92154	5.29852	5.67384	6.50204	7.21513	4.94586	7.1715	4.54427	3.67745	3.09658	7.94145	6.15054	5.88418	3.48855	1.48749	0.833392	0.906491	1.66687	1.50463	1.12052	3.49733	6.27585	5.70403	6.78784	4.84081
Sweden								11.3007	9.97319	9.95509	10.7147	4.43972	3.47013	1.96055	2.13169	0.882656	0.330224	0.290497	0.342285	0.570817	0.461299	0.29402	0.297327	0.343496	0.268495	0.289346	0.255798	4.87379	4.43367	4.64684	29.002
Average EU	3.52625	4.02598	3.94532	4.93224	8.69532	5.95941	7.54573	8.01285	9.39794	8.14707	8.74562	8.29798	8.69639	8.17951	5.52908	5.11611	7.03083	6.34774	9.57088	10.0518	14.5109	6.34458	10.8867	6.26711	8.43591	7.02645	7.62665	10.4596	6.51592	9.06012	11.3172
Co mattes and powders
	1988	1989	1990	1991	1992	1993	1994	1995	1996	1997	1998	1999	2000	2001	2002	2003	2004	2005	2006	2007	2008	2009	2010	2011	2012	2013	2014	2015	2016	2017	2018
Austria								49.6945	53.8035	34.7659	46.1999	42.0642	36.2412	34.8142	24.2876	20.3405	32.6591	26.0015	27.2944	41.6871	66.1652	30.0525	33.3051	29.1496	25.2249	14.1523	24.8861	25.554	23.9719	48.5171	68.2319
Belgium																															22.9936
Bulgaria												78.1633	90.5178	75.071	63.9971	71.5786	72.979	56.7718	60.2452	48.3206	58.1971	70.97	53.736	61.6587	31.2648	42.5547	1.17553	37.695	44.8494	60.9151	80.1321
Croatia														33.3817	19.186	16.2955	32.2178	20.9001	20.0419	21.2968	23.1172	25.5706	22.7512	32.5541	31.4653	82.42	62.4531	35.3644	81.7862	88.2603	104.941
Cyprus												19.805		22.095				37.38	122.675		34.4033			5		8.86167	6.6325	6.34
Czechia												19.5183	27.3738	22.8483	18.3171	18.3224	34.6467	24.9523	16.5865	22.4755	47.0807	2.54582	35.0629	39.8928	35.785	31.7627	31.278	63.9636	45.9738	50.3127	66.3463
Denmark	23.036	26.3886	25.277	33.1701	53.7772	55.4953	57.074	57.0486	56.4017	47.3003	68.9576	82.95	58.85	58.1993	26.8194	16.4863	37.7239	45.1889	64.234	61.6638	71.314	104.515	117.687	61.4219	60.0108	35.8636	27.0469	83.8657	43.8633	44.84	27.32
Estonia														209.13	173.93	73.6289	248.79			36.5944	80	18.6425			98.2
Finland								13.7528		9.16465	17.7051	2.14369	7.58118	2.3205	1.80492	1.88056		2.31425	2.71784	3.84192	6.88208	3.03189	3.91168	3.00267	2.5967	2.58564	2.77257
France	15.7228	17.4756	15.809	20.7205	36.6754	24.8222	35.301	41.7444	39.4071	31.6571	29.5353	26.6236	27.3888	22.6327	16.7314	14.4112	35.317	24.0602	26.207	33.7271	46.386	23.9158	25.2844	23.4691	19.828	19.8801	18.5422	22.5356	21.8798	27.5647	29.8116
Germany	15.9418	18.7535	17.6653	25.2845	39.3506	30.8571	37.7323	46.594	45.7227	42.6778	41.01	32.7798	34.6697	31.2551	23.5991	22.339	40.5117	33.0517	28.5326	42.7125	57.3361	34.4793	40.1922	34.9676	33.9011	31.0863	30.3938	33.1013	29.423	47.4642	66.2027
Greece	35.3466	36.6886	37.8065	35.0825	58.8281	63.2987	74.2298	83.0575	78.8675	62.5804	61.8014	66.7914	68.5363	69.6502	46.6122	35.0058	46.9295	51.0032	42.5373	51.0365	55.0115	39.1953	38.8632	45.5018	36.2719	81.9412	36.1	61.0694	83.0404	76.7179	97.2906
Hungary															23.4598	46.675	67.2548	52.4451	47.8184	51.3576	65.3972	57.5728	40.8251	65.1839	53.2139	66.5706	60.0613	77.3252	57.9685	72.2471	78.1609
Ireland	7.1414	7.88949	8.25679	11.1109	9.88286	9.20425	11.8968	18.2736	20.4078	22.3719	25.559	29.1973	24.5574	27.5168	12.9847	11.8475	11.0446	11.8174	14.2186	16.1567	19.318	21.8361	28.2615	23.3583	20.7348	22.7288	10.7742	24.979	21.3984	23.5944	35.3279
Itay	26.6034	26.2707	24.5788	30.7164	43.6664	35.6835	46.1487	54.9376	50.9655	50.0964	45.9146	38.5974	38.7983	39.1204	33.0542	30.4677	42.4566	39.2552	33.4836	37.6928	44.0044	31.9669	39.9307	29.2603	32.0878	23.2791	22.8203	23.3434	11.8594	17.7609	47.5576
Latvia												44.94		71.506	223.74	3.19
Lithuania												24.5					143.575		180.69				209.98	208.94	138.24	153.32	113.98	47.6185	43.168	56.4166	79.1005
Luxembourg												31.8115	31.3716	30.5841	39.9069	38.9442	27.443	38.5072	35.0074	46.3578	49.8838	37.9242	43.2309	42.0904	33.2431	29.6222	34.3648	39.842	29.9311	45.5734	66.7183
Malta												17.1	8.21	11.535	44.8275	13.9875										4.62			8.53667
Netherlands	14.5855	19.8931	17.3291	17.8226	27.8718	26.1212	37.2093	46.3135	38.244	41.61	35.5101	26.3905	28.8006	20.7561	15.5778	15.5581	36.2317	23.866	24.1736	41.2236	48.7243	23.8665	26.2289	26.6406	21.8684	19.7193	23.0786	25.9254	23.0471	42.8812	58.8186
Poland															23.4506	15.6051	39.3487	34.654	29.1763	27.6313	40.9615	26.1586	27.4517	31.5056	31.7087	38.6767	36.266	35.8553	51.9885	57.3394	67.5563
Portugal	33.3578	35.3452	31.4879	39.059	61.1849	51.0115	67.2926	69.8639	44.7245	55.2402	54.4327	49.4785	45.2277	41.0939	34.9609	30.7617	53.8097	46.08	36.7004	51.6587	70.5193	41.7547	45.4615	40.4973	38.6488	31.1805	30.9543	32.3959	29.9617	44.9359	56.1253
Romania												55.3559	54.3105	40.3682	40.49	35.8552	55.3449	48.4707	44.5715	76.4175	43.2828	55.4835	54.8762	51.0937	47.8816	52.0953	55.1219	48.4985	50.9157	66.5747	97.6294
Slovakia															57.8	30.7969	60.1169	29.4773	42.312		399.58			55.8511		47.24	41.443	19.6056	11.5836	21.9146	27.5251
Slovenia												24.7225	31.8872	23.7005	20.1684	15.9843	38.8746	26.0093	25.477	31.572	44.9517	23.7948	28.7288	28.3934	24.7192	22.436	22.9877	25.3217	22.8638	48.1285	69.7271
Spain	22.8125	22.3468	20.8437	27.5968	38.7811	36.1721	52.5085	55.2265	52.0937	50.4614	48.7942	39.6825	33.5797	33.0253	35.6466	35.5593	44.151	41.1161	24.3634	47.4636	43.1238	43.8236	41.9863	34.7057	20.3282	32.394	46.7549	30.7821	24.3174	67.2493	27.8878
Sweden								53.9143	57.7623	65.1609	58.8214	53.1319	48.2142	42.5397	26.9324	22.0273	46.0704	42.7182	39.0345	49.4393	62.2199	41.6944	44.4707	27.9362	26.0063	33.068	30.8872	29.6209	28.4266	43.8613	66.4927
Average EU	21.6164	23.4502	22.1171	26.7293	41.1132	36.9629	46.5992	49.2018	48.9455	42.7572	44.5201	38.3689	38.6731	43.7793	43.6785	26.5645	56.7044	34.3655	42.9608	40.0156	64.2548	36.1331	47.7251	43.5685	39.2377	38.6691	33.512	37.7547	35.9434	50.1461	60.9954
Co waste
	1988	1989	1990	1991	1992	1993	1994	1995	1996	1997	1998	1999	2000	2001	2002	2003	2004	2005	2006	2007	2008	2009	2010	2011	2012	2013	2014	2015	2016	2017	2018
Austria								13.8121	29.3078	35.0033	18.0388	14.3952	15.3313	13.9566	17.634	23.7208	25.6066	8.34397	4.89753	0.773307	22.613	6.54577	17.0786	20.2986	18.9774	1.8925	12.4733	10.0664	7.5675	10.5524
Belgium	1.08268	3.57896	5.89859	8.81458	8.13541	3.81152	4.57601	11.3391			14.3575	18.5044	7.09919	7.35883	14.3844	13.3384	7.47361	15.5157	12.2163	23.0335	18.8094	9.37217	12.2145	12.6492	8.18187	11.1568	7.10665	14.1456	11.7285	9.92207	4.8447
Bulgaria
Croatia
Cyprus
Czechia														24.8167									48.724		4.43	7.49714	6.02857	24.8976	9.54667	23.237	8.52333
Denmark				35.05			229.335
Estonia												0.548125					2.90112
Finland								2.46806		0.11197	0.0992934	19.94							12.9285	7.16568				4.70071							7.74396
France	11.0094	12.782	13.3363	15.0314	12.3113	8.81318	13.0763	23.0441	16.8706	17.0807	12.2361	11.8285	11.2849	12.8833	4.80229	7.5936	0.0917486	7.78445	10.3754	10.7713	20.3425	7.51014	13.779	20.3827	15.7238	11.2995	12.981	11.843	10.8226	16.0244	28.5399
Germany	9.15662	8.45663	7.07298	10.1441	22.3943	11.8412	12.1443	12.0076	10.5437	9.52746	9.78107	6.53562	7.30002	7.74046	7.07278	5.06453	8.37883	7.20087	7.03563	9.29864	11.9116	3.32339	2.69164	2.6744	3.89326	2.93583	2.81828	3.84694	3.32901	6.62695	10.086
Greece	20.5249	22.3625	24.1267		39.02				22.92	8.33		9.8					21.8904	14.7857
Hungary																								2.04
Ireland			6.13	15.3002	18.8459	8.94143	2.50956	2.62515	3.27974	3.4985	11.0461	4.43886	3.3297	3.19019	11.8562													9.95	10.58	20.92
Itay	13.9396	21.4426	16.2054	16.7508	20.014	24.4567	24.6901	30.5375	17.441	29.938	25.6121	15.9508	38.3093	31.912		32.375	30.516	21.0212	10.1095	21.0431	19.4961	9.02094	15.085	9.68059	5.58167	9.27304	12.4675	11.7439	9.79408	18.9341	21.8912
Latvia													36.1467	28.6675																	3.91556
Lithuania																										11.3833	4.98
Luxembourg
Malta
Netherlands	12.5972	45.4207	4.50331	20.6918	6.78219	4.62926	5.64349	3.03113	6.65632	5.95091	9.51948	7.447	6.49715	2.21814	1.60326	1.27508	11.1341	17.6936	10.9772	7.31904	8.52315	5.54357	1.75328	0.533873	2.19837	2.04889	1.49798	4.65212	6.14142	6.50025	6.2245
Poland															1.45		22.0733									20.39	2.07	4.82
Portugal						41.4				73.48		20.7533
Romania
Slovakia																															12.5
Slovenia																	20.7575				26.9486		12.9175							11.12
Spain	4.85294	4.53891	4.96405	24.28	7.37132			9.38219	23.3363	64.4912	107.467	19.598	16.1071		31.1756		2.8528		5.1028		26.354		10.1862			0.286667		10.7084		2.56
Sweden								23.3619	21.8745	22.4046	19.1251	16.9281	25.6665	20.762	7.73318	7.33157	16.0041	14.8016	15.2916	8.85314	13.5951	8.64189	19.5097	13.9832	14.655	15.4499	13.8319	14.4623	15.0417	21.4043	29.8844
Average EU	10.4519	16.9403	10.2797	18.2579	16.8593	14.8419	41.7107	13.1609	16.9144	24.5288	22.7283	12.8206	16.7072	15.3506	10.8569	12.957	14.14	13.3934	9.8816	11.0322	18.7326	7.13684	15.3939	9.66036	9.20517	8.51032	7.62552	11.0124	9.39461	13.4365	13.4154
Co ash
	1988	1989	1990	1991	1992	1993	1994	1995	1996	1997	1998	1999	2000	2001	2002	2003	2004	2005	2006	2007	2008	2009	2010	2011	2012	2013	2014	2015	2016	2017	2018
Austria								0.280742	0.412669	0.118544				27.1793
Belgium	3.5181	3.58536	4.61691	11.4173	5.38051	3.20314	8.46908	8.06076	4.65091	4.3645	3.78644	3.24999	2.36956	1.50902	1.26491	5.00008
Bulgaria
Croatia
Cyprus
Czechia														8.39687
Denmark
Estonia
Finland								8.31084	2.96774	3.89166	3.46535	8.61331	7.48001	6.53444	2.4892
France		0.473793	0.944845	0.179953	0.292179	1.21372	2.05875	2.86489	0.75237	0.641268	2.2541	0.496308	0.343155	0.533125	0.602391	0.490665
Germany	2.11817	2.62347	2.03487	2.31824	2.87336	4.43111	7.89123	9.8019	2.332	1.01389	3.93475	1.76467	5.07	3.69462	0.705483	0.509264
Greece
Hungary
Ireland
Itay				14.65	0.028506		33.0368	36.2967	35.8036		0.846786	1.76438	7.95891			3.67286
Latvia
Lithuania
Luxembourg
Malta
Netherlands	0.228476	1.95771	0.793297	0.326153	5.90624	3.17811	1.05237	8.05688	10.5068	9.95339	8.99825	5.61033	9.56821	5.86878	4.82855	5.4508
Poland
Portugal								0.042
Romania
Slovakia
Slovenia
Spain	0.675	0.908384				7.24239		39.973
Sweden
Average EU	1.63494	1.90974	2.09748	5.77833	2.89616	3.85369	10.5017	12.632	8.20373	3.33054	3.88095	3.58316	5.46497	7.67374	1.97811	3.02473
Ni mattes
	1988	1989	1990	1991	1992	1993	1994	1995	1996	1997	1998	1999	2000	2001	2002	2003	2004	2005	2006	2007	2008	2009	2010	2011	2012	2013	2014	2015	2016	2017	2018
Austria								6.74601	7.06267		6.26091		4.41947	1.09933	1.74125	0.866795	13.9912		33.82	56.158				2.99333	10.8933		13.2372				32.46
Belgium	7.36895	28.9089	82.3113	104.242	77.7867	100.192	115.672	108.159	101.244	3.6135			24.6821	6.67422	0.960323		11.82	1.77214	7.38412	2.4998			31.645	0.0904743	13.764	13.0945	14.3854	8.80467	8.51618	13.1108	4.03667
Bulgaria													0.254783	0.168279								4.68				14.7207
Croatia
Cyprus																		9.49
Czechia													11.5096							24.454	24.14	11.8219	46.275	5.575	14.953	0.832	8.575
Denmark				7.89	6.3		5.4275	7.0075	6.542					64.85		6.60084															10.133
Estonia													1.91			3.45714	3.19802	2.98174								14.5049
Finland								3.91698	3.12136	3.88428	2.37154	2.82966	4.68601	3.28373	3.279	3.81957	5.16181	5.49178	8.36732	11.7412	6.82796	3.96431	7.87904	9.21707	7.45914	6.18956	6.84093	6.70774	5.17715	5.32749	6.28184
France	4.45238	6.27384	4.36495	4.38455	3.94503	2.68723	3.31812	4.22609	4.42308	4.30637	3.18477	2.99291	5.00474	4.54978	4.12924	6.36629	9.36146	8.32765	9.20325	11.7385	8.83156	7.07825	9.00756	9.42527	8.5445	7.298	6.75005	7.0619	5.65778	3.69511	3.33936
Germany	6.91589	8.02673	6.39918	8.80968	8.3198				6.57423	7.08063	4.50822	4.65462	6.3	4.36949	5.70976	6.13957	6.42967	11.8867		11.34		34.27			0.786874	0.73935	0.787915	32.6383	153.66		14.223
Greece			0.735867				4.99409						9.32562				185.92				17.575				12.975		12.9	0.556	24.5	3.25571
Hungary																	12.7022							25.7344
Ireland	14.229			0.486547		5.31014						1.89773	1.17251	0.173179	0.860042	5.01111	0.942607	1.19411	4.96966	1.50186		0.394		17.6764	414.91
Itay	8.44812	13.2347	3.81043	5.90958	2.19622	4.22257	4.70322	7.23971	22.2629	14.5584		6.70806	82.4125	295.87	8.51864	34.78		16.9953	11.5233	14.1293	25.1743	13.9472		151.92	37.6761	33.68	14.0011	15.3867	10.1518	9.12944
Latvia
Lithuania
Luxembourg																				11.92
Malta																		3.6							11.3887
Netherlands																	2.88545	21.6915	24.319	60.3725	17.9152					10.3701	3.79325			45.41
Poland																				2.29252
Portugal	9.985							6.745	7.28385	1.66333	0.95519	3.27667		5.04333	0.739881
Romania												24.73					6.81				9.16846	0.948333			20.995	13.9177	14.8463	14.348	10.9427
Slovakia																								0.375				12.1267
Slovenia														7.42125					13.96		20.8871		2.33
Spain	11.8299	12.153							6.688	6.343	8.63667	10.7923	6.2313	10.4125	7.385						19.7655			2.31477				19.3062
Sweden								8.75209					4.36855	2.48968		6.9904				34.3838				13.2883		56.02	15.2413		3.95278
Average EU	9.03274	13.7194	19.5243	21.9537	19.7095	28.103	26.8229	19.099	18.3558	5.92136	4.31955	7.23525	12.4829	31.2619	3.70257	8.22575	23.5657	8.34309	14.1933	20.211	16.6983	9.638	19.4273	21.6918	50.3951	15.5788	10.1235	12.9929	27.8198	13.3214	11.7456
Ni waste
	1988	1989	1990	1991	1992	1993	1994	1995	1996	1997	1998	1999	2000	2001	2002	2003	2004	2005	2006	2007	2008	2009	2010	2011	2012	2013	2014	2015	2016	2017	2018
Austria								2.59805	2.59226	4.36284	1.51952	3.04419	6.00015	5.89979	4.53945	5.05822	8.89126	12.6151	8.29114	5.87393	4.41026	1.43871	9.9571	10.1007	10.3925	7.34852	7.75724	8.37321	6.7167	8.06667	9.59806
Belgium	2.1724	1.0778	2.06061	1.71275	4.13987	0.686989	4.08427	1.21239	1.17774	0.651083	1.81545	3.92884	5.26748	3.09291	2.62558	4.15142	1.76471	1.75178	4.81687	1.74794	2.37842	4.86077	3.73565	3.82407	3.23518	1.72134	2.75948	3.04685	1.13117	1.76234	2.27037
Bulgaria														6.56018			5.875			2.34356	22.24	12.5					1.12667
Croatia														0.34				13.007				11.582									5.79337
Cyprus
Czechia													0.439704	1.69775	7.69857	0.522679	5.04273	6.98159	2.5108	3.04582	2.35004	15.4783	14.1419	4.18833	1.92351	2.07258	3.26676	2.66613	1.42471	4.42222	3.89191
Denmark	0.833462	2.40615	1.03181	1.31678			6.61333	2.08161	2.89973	2.0892				53.43	0.824821	0.830016	1.0544	1.15675	1.43796	2.20037	1.44469	1.57182	1.95437	2.3185	2.43352	2.25003	1.49493	2.03077	1.85091	2.85152	3.10363
Estonia												2.37301	1.46988	17.1275	2.26757	2.36072	4.52045	7.0204	2.58414	8.41698	7.10896					28.0587	8.81946	5.93154			3.21849
Finland								0.831059	1.00505	1.98892	1.38919	1.22682	1.53255	1.6077	1.18068	2.00983	4.34837	2.52112	4.4003	4.83846	2.58294		8.41064	4.3272	5.47582	6.26833
France	3.14918	6.26681	4.58638	5.0791	4.50849	2.69254	1.5467	1.66811	1.4196	2.4073	2.71224	2.10486	2.29076	3.19684	2.61089	2.53975	3.60856	3.08991	5.0482	7.54091	4.13069	4.0417	5.30039	6.52358	5.08536	4.99242	5.46037	5.62563	4.27728	5.82273	6.13773
Germany	2.71656	3.45813	3.39392	3.07656	2.71061	2.424	2.78024	3.11236	2.89652	2.98064	3.26035	2.94462	3.69903	3.29439	3.82102	4.16596	5.19335	6.70875	7.80259	8.10883	5.31321	5.1012	7.43203	6.95952	6.38723	5.84582	6.30083	5.21109	4.27492	5.76705	7.47133
Greece					12.64				8.58429													1.10256		17.3167		13.045
Hungary																							228.5	15.0846	16.21	10.0582	4.53229	5.4792	6.47231	7.62517	5.84952
Ireland	2.584	1.283	15.235	26		1.27701	4.67364	15.7888	50.8793	10.2508	7.93833	6.60244	9.37571	10.7845	9.76625	9.07091				10.968				8.15917	65.5527	5.98647	5.69821	5.68441		10.99
Itay	2.79435	2.76866	3.36051	0.646047	5.81768	2.05853	2.49021	3.62205	2.6498	3.98729	2.58422	3.78695	7.0617	5.28693	3.64571	1.82515	5.67336	5.55546	6.25127	12.553	7.6091	3.99547	9.96953	7.10686	5.52289	4.74033	5.66793	4.00458	2.77567	3.73038	5.5285
Latvia													2.045	2.69	0.264824	0.243224	12.323			26.61				2.76063	13.8123	2.564	1.935	1.09353			1.31146
Lithuania														0.617067	0.434286	0.249833	1.37617	1.17152	1.60414	23.5044			9.03		9.67667	5.46382	9.55355	8.45681	3.91762	4.80508	0.836877
Luxembourg														3.78333	3.78333
Malta												22.295
Netherlands	2.8282	2.77357	1.6787	1.94836	1.9148	1.06728	1.77383	1.81216	1.93179	2.88941	2.4264	2.42491	3.43947	2.64056	2.96135	3.445	4.8626	4.92647	6.26554	8.33676	4.92372	3.93364	5.5885	5.71487	6.3305	4.6442	5.77694	4.39833	4.30147	5.05601	5.85248
Poland																		11.4862	3.0615	2.26001	1.38675	2.17431	4.5583	7.27385	4.79755	3.92842	5.79612	4.47985	3.92018	4.62799	9.22149
Portugal					8.12604	21.81				14.552																				1.834
Romania																						11.474	2.68	27.8367							43.73
Slovakia																			0	0	3.43105		1.53339	1.53136	2.63728	11.8375	6.97255	12.4012	6.73		3.69513
Slovenia												0.52			6.88538	0.7	0.684625	7.405	1.15426	2.15749			9.85006	0.876835	11.1276	5.535	5.03601	3.80714	1.17721	1.21037	1.22943
Spain	9.45931	2.75708	5.6898	2.19815	2.32183	2.01804	4.0705	4.48169	1.0731	1.3503	0.431157	0.1803		1.73886	1.92887	1.09914	3.54877	4.7319	6.31286	9.01912	7.6789	2.3663	6.0207	11.6162	9.18238	7.61821	5.86142	3.24667	4.38833	4.03555	3.05025
Sweden								2.37875	2.53492	2.33171	1.87661	1.86941	2.99949	2.1261	2.33045	2.8011	3.93946	4.21336	6.39748	9.04677	5.70519	3.54283	5.52312	5.76273	4.66336	3.8674	3.76372	3.22801	2.74879	3.07403	3.6382
Average EU	3.31718	2.8489	4.62959	5.24722	5.27242	4.2543	3.50409	3.59882	6.63701	4.15346	2.59535	4.1001	3.80174	6.99524	3.38641	2.56706	4.54418	5.89639	4.24619	7.8196	5.51293	5.67757	19.658	7.85697	10.247	6.89231	5.13576	4.95361	3.74049	4.73007	6.60149
Export
Co ores
	1988	1989	1990	1991	1992	1993	1994	1995	1996	1997	1998	1999	2000	2001	2002	2003	2004	2005	2006	2007	2008	2009	2010	2011	2012	2013	2014	2015	2016	2017	2018
Austria												0.0386338					2.24	2.45333					2.42
Belgium	4.17125	0.4705	0.0144348	1.2279	4.31717		15.3216	11.592		5.09676	0.41893	1.3991	1.83819	0.74774	0.245342	0.817127	0.666034	2.07607	1.85648	1.97838	3.91041	0.788175	1.09512	0.873582	1.36724	2.30597	1.98087	2.62266	2.86646	4.98615	3.31439
Bulgaria																					3.87								8.3975
Croatia
Cyprus
Czechia												35.124		51		0.442077	2.14926	6.243			174.02	2.27429							37.795
Denmark				2.08059											0.418646												1.64261
Estonia
Finland																				1.56163	1.44837										0.32
France		17.07	1.93143	1.71483	1.94274	0.00579105	0.467451	5.61395	23.3208		2.19659	17.917	1.17283	22.945	1.73085	10.5175	2.79953		1.16522		23.4207	3.74619	2.88313	3.04126		29.3408	2.82842	3.34394	4.55556	261.4	272.8
Germany		14.59		34.075	100.29		15.65	14.9922					9.25198	3.66056			4.48381	4.08415		8.53078	17.6327	6.80808	10.2836	4.44231	7.84897		9.20301	10.6944	9.7271	22.2207	29.9313
Greece										0.0124886				0.0262329	0.0213965
Hungary
Ireland					3.29		4.77912	4.36057		0.529622	1.58596			11.3467			1.734	1.39862	0.986811	1.98126	1.84924	1.16042	1.85787	0.726887	4.03325	5.08231	5.12784	3.24608	2.58977	5.20317	3.08167
Itay	0.234882					0.287643				42.9282	0.861375				9.75805	2.45876	2.92608	2.39774	2.61592	8.87765	4.08727		40.8516	32.7498	30.1481	13.71		27.62		21.81	1.72
Latvia
Lithuania
Luxembourg															25.45					58.62				41.45
Malta
Netherlands	15.88	16.198		18.7233		5.15473	33.0415		6.9752	38.76	0.694726	2.80378	3.24947	1.72397	0.807107	24.5	7.14319						8.73727	2.41204	8.93037		0.701383	0.85	3.65084	56.4323
Poland																												83.3621
Portugal														2.46667
Romania
Slovakia																										59.0433	60.8767	13.3159
Slovenia																										26.0433
Spain			4.86167		1.22491			84.92	8.58196	1.15434		0.2156	5.64458			0.287068	1.46504	0.928724	0.362278	1.23739	11.2433			22.4967	10.9183		0.689167	0.869231	2.46787	1.14475	0.713761
Sweden									9.10727						0.220909			0.77		0.52	2.06	0.565
Average EU	6.76204	12.0821	2.26918	11.5643	22.213	1.81605	13.8519	24.2957	11.9963	14.7469	1.15152	9.58301	4.23141	11.7396	4.83154	6.50376	2.84522	2.54395	1.39734	10.4134	24.3542	2.55702	9.73265	13.5241	10.5411	22.5876	10.3812	16.2138	9.00626	53.3139	44.5545
Co OaH
	1988	1989	1990	1991	1992	1993	1994	1995	1996	1997	1998	1999	2000	2001	2002	2003	2004	2005	2006	2007	2008	2009	2010	2011	2012	2013	2014	2015	2016	2017	2018
Austria								47.3079	1.05239	14.9717	26.0217	180.667	270.49	155.907	21.935	17.0416	96.92		59.0071		176.39	131.22	64.1025	48.9857	30.7167	28.8914	28.9011	28.9167	32.1375	40.0733	8.755
Belgium																															36.2011
Bulgaria													19.6			8.75167	34.5														23.085
Croatia																					3.67667	6.36739		4.73	7.32	4.22	5.15765
Cyprus
Czechia												22.2673	1.76	34.71	20.4657	18.6859	28.5805	28.8333	27.8624	35.1622	50.4525	23.5767	28.48	28.16	21.5074	21.8911	21.2279	21.0546	19.8452		82.68
Denmark				11.4575	24.21		13.0185			29.3725	2.19125	1.48448			44.4123	86.46	9.012	5.4708	28.6467	14.95	14.5116	9.20076	12.5773	3.58141	16.2116	37.4246	27.8204	27.4661	25.6965	26.8058	39.2344
Estonia																	15.8767									3.5				13.64	40.15
Finland								35.6932	32.5995	31.8181	29.0264	23.8711	24.4711	27.0051	18.9349	18.8305
France	23.1446	19.2069	34.4738	26.9213	42.1091	25.4976	30.646	29.3754	63.2665	24.0511	27.6831	15.8091	16.8758	21.5251	35.326	24.0014	12.6673	36.1731	26.5321	17.4582	40.4725	39.6928	25.1229	22.9053	24.977	36.647	24.1437	17.2667	25.7404	34.5769	56.4491
Germany	15.0729	15.0212	15.6102	22.0769	24.8236	24.9315	30.9684	34.4954	11.2404	19.1524	27.7695	32.9361	35.4432	24.876	20.0717	18.6891	37.1074	36.0061	28.3208	44.1361	51.1662	46.7868	42.4231	33.1507	25.4773	21.333	21.7287	21.4698	18.961	12.107	21.0028
Greece													6.07424	3.15864	5.952	5.65643	7.25											11.06
Hungary																	38.37						32	39.25
Ireland	0.215111	0.703756	1.53254	1.85468	3.14584	2.99322	2.74849	2.93751	3.92221	1.67435	2.41789	1.74296	1.66622	1.42309	3.01477	3.54881	4.8375		4.74857	2.01795
Itay	5.13952	2.91215	6.87116	4.85313	24.6135	5.51356	28.8702	24.3527	32.0822	19.3274	27.9609	23.5415	23.9151	18.5741	19.66	11.7053	11.2018	15.2855	7.81635	22.3111	35.1176	15.2287	16.5948	15.3258	11.3761	11.5194	9.95842	11.4076	12.6284	23.8476	44.1398
Latvia																							24.191						20.0843	6.12774	5.91522
Lithuania																47					48.2509	21.1219						7.51			52.9967
Luxembourg
Malta
Netherlands	10.2468	8.70384	10.9995	11.8988	29.193	16.646	29.9929	34.7051	13.1675	27.874	24.2502	18.1176	21.7142	18.6379	10.8052	12.0302	7.42432	3.82271	0.737434	26.5207	10.0511	17.7334	22.5407	23.3469	6.90984	13.3659	12.7996	19.7552	23.0144	28.6565	32.0508
Poland															20.9067	16.4133	32.2461	23.2937	15.284	13.7943	19.781	20.91	26.3152	24.2397	24.7517	19.5224	41.435	27.9144	19.0961	36.479	55.3638
Portugal				19.0179		16.11	29.8072													35.88		19.6625	19.87	12.87			34.18		16.875	7.935	1.57372
Romania																											23.6925
Slovakia
Slovenia															17.785	11.2262				48.9
Spain	6.78739	4.47442	5.07275	10.8843	3.35328	8.34406	32.5107	28.0132	4.95658	37.4653	21.4455	8.79206	2.31546	22.1148	0.276875	7.516	15.8327	15.5083	18.6079	23.7876	36.4398	11.7508	23.0855	11.6733	13.1004	13.8489	10.5889	16.3961	16.545	34.3823	37.9427
Sweden								1.34549	1.44388	1.80092	2.0192	1.87382	2.56341	19.5598	401.82	44.295	60.1375		20.595	0.457393				61.9783	91.9467			259.584	378.515	39.5331
Average EU	10.101	8.50371	12.4267	13.6206	21.6355	14.2909	24.8203	26.4696	18.1924	20.7508	19.0786	30.1002	35.5741	31.5901	45.8119	21.9907	27.4643	20.5492	21.6508	23.7813	44.21	30.271	28.1086	25.3998	24.9359	19.2876	21.8028	39.1501	50.7616	25.347	35.836
Co Cl
	1988	1989	1990	1991	1992	1993	1994	1995	1996	1997	1998	1999	2000	2001	2002	2003	2004	2005	2006	2007	2008	2009	2010	2011	2012	2013	2014	2015	2016	2017	2018
Austria								14.2886	14.865	25.1274	34.4033						16.148					33.22	18.93	13.8375	15.2063	18.2175					44.34
Belgium	4.28334	4.35428	4.20454	5.22142	9.39966	19.9904	8.69155	8.49484	10.3607	15.4581	11.7216	7.78687	5.92619	4.20757	3.05938	3.01474	5.46183	4.63848	4.75157	6.22109	8.00308	4.27028	4.4328	3.92103	3.49947	3.31688	3.40302	3.42492	3.14642	6.23065	9.3928
Bulgaria
Croatia
Cyprus
Czechia												104.272	20.9	32.25	68.89	41.86	348.22									27.804
Denmark																4.45333		4.93842		11.95
Estonia
Finland								11.5575	5.61434	4.98823	4.8748	4.04168	4.35498		2.76156						4.08333
France	1.58058	1.91459	1.61168	2.55448	5.77383	3.05944	4.40384	6.87523	5.49642	4.96736	4.49669	3.39313	6.03556	3.58599	6.22979	6.19611	17.6471	4.85058	10.3387	11.9986	21.2839	10.4788	4.76411	4.72794	3.90176	3.1093	8.47059	10.8415	10.4927	15.5791	9.82606
Germany	4.18231	4.63472	4.84774	3.91549	8.02035	4.96844	4.09369	7.24489	25.3476	22.9046	34.7671	76.2556	46.7758	276.627	283.834		377.303	402.058	106.012	282.657	303.693	513.177	140.303	98.1604	124.18	48.0278	44.3592	45.027	26.7418	42.9749	47.2946
Greece										14.2316	1.10222
Hungary																											22.9
Ireland													5.31	211.07			16.1542												107.43
Itay	1.894	1.95	2.9175	3.6779	2.5652	9.56281	9.6041	10.0856	11.671	10.4832	9.76779	11.2706	11.1038	11.3122	7.84467	16.9933	15.9511	10.7798	9.27689	6.78087	18.0941	9.75238	2.18656	11.2586	9.88278	8.52755	12.9962	13.9124	10.3844	16.5437	19.027
Latvia
Lithuania																								4.05	6.64		4.08
Luxembourg
Malta
Netherlands	6.1087	5.35922	5.55	6.912	11.4686	8.35243	10.0903	8.7023	6.51495	11.5241	35.4506	125.3	65.9775	48.2771	141.825	62.205	18.455	18.8365	9.96919	48.35	35.8167	31.616	31.3114	42.64	34.3	31.0583	9.82214	30.34	21.61	16.4488	14.5452
Poland															8.5975	9.244		12.2169	15.398	13.704	0.92	19.03	13.2	8.77111	10.2423	10.3967	13.104	12.5891	13.2695	14.3453	22.335
Portugal				4.705	5.285																	0.47					8.94
Romania
Slovakia
Slovenia																												7.85
Spain	3.40867		3.22373	7.92933	44.66			0.406381	18.97			14.065	3.71886	42.256	14.14				55.02	8.925		0.127466	56.98	24.5657	133.313	42.134	135.145	17.6967	3.27893	34.6893	35.6525
Sweden								14.575	15.6111	13.6377	10.6607	0.475379	0.538738	14.66	13.11			28.75	28.23	12.604	25.405										5.28925
Average EU	3.57627	3.64256	3.72586	4.98795	12.4532	9.18669	7.37669	9.13669	12.7168	13.7025	16.3605	38.54	17.0641	71.5829	55.0292	20.5666	101.918	60.8835	29.8746	44.7989	52.1624	69.1268	34.0135	23.548	37.9073	21.3991	26.322	17.7102	24.5442	20.9731	23.078
Co Ac
	1988	1989	1990	1991	1992	1993	1994	1995	1996	1997	1998	1999	2000	2001	2002	2003	2004	2005	2006	2007	2008	2009	2010	2011	2012	2013	2014	2015	2016	2017	2018
Austria													4.44	5.69	5.45667
Belgium	3.76179	4.34407	3.88031	1.15557	0.501764	6.69213	7.25083		11.5849		17.6883	11.31	9.6305	41.4214	4.73307	5.66643	11.535	15.698	15.6803
Bulgaria
Croatia
Cyprus
Czechia															2.54237	2.43048	2.47028
Denmark		19.85	20.29	0.515214										22.28
Estonia
Finland								12.6583	11.7525	10.9186	9.3111	7.8394	8.12464	8.14589	6.63667	6.26088
France		4.0825		7.2625	10.1724	12.53	4.85563		14.0494	2.92188	30.82	9.97364	12.0376	11.6396		7.91857	15.16	9.834	9.5825
Germany	9.30209	12.6251	7.86938	6.96331	8.7947	15.5217	14.4446	18.0281	19.2854	16.4005	18.5917	17.2882	10.5408	15.0496	15.1829	14.6683	13.0862	21.5893	20.161
Greece
Hungary
Ireland									59			33.53
Itay	2.5935	6.51667		4.294	15.0161	20.057		32.985		10.4395			9.44024		13.64	12.2105	14.909	9.7315	10.0097
Latvia
Lithuania												2.66						8.9838
Luxembourg
Malta
Netherlands	4.275	17	1.98885		2.32886	5.09702	2.41333	12.1806	10.6891	8.48148	9.07356	8.52356	8.63493	7.44545	1.03478	6.54534	11.6391	8.22984	5.78623
Poland
Portugal
Romania												2.79905	3.01485
Slovakia
Slovenia															3.86			17.77
Spain	4.93			12.015	1.81875		12.905			4.289		5.0125	5.39	7.055	7.1622	7.37045	12.9229	9.6344	9.55634
Sweden																	0.48
Average EU	4.97248	10.7364	8.50714	5.3676	6.43876	11.9796	8.37387	18.963	21.0602	8.9085	17.0969	10.9929	7.91707	14.8409	6.69429	7.88388	10.2753	12.6839	11.796
Co Sl
	1988	1989	1990	1991	1992	1993	1994	1995	1996	1997	1998	1999	2000	2001	2002	2003	2004	2005	2006	2007	2008	2009	2010	2011	2012	2013	2014	2015	2016	2017	2018
Austria								0.201441	27.4045	6.52436	7.32524	27.4877	13.6179	12.3991	7.37735	11.7355	6.28336	11.87	9.54667	11.5131	21.6	9.56222	4.32356	10.355	14.415	0.298519	3.17333
Belgium	4.60079	4.5043	4.1143	5.025	8.76938	5.76891	7.12358	11.2234	10.6121	12.0915	8.4809	8.05132	8.44975	2.3735	6.12398	6.35425	8.30959	6.30587	8.9534	2.73443	9.50774	8.65627	8.5846	8.81221	7.14576	7.48526	7.05637	6.55234	5.63644	10.2129	19.6738
Bulgaria															12.48					10.8	13.07	9.54
Croatia
Cyprus
Czechia												7.57607	7.72562	6.85959	5.67585	5.5805	10.66	10.8041	2.33951	12.5752	14.4083	7.93667	10.7156	10.605	9.27727	7.7	12.64	10.5	21.895	8.22	5.295
Denmark	0.287091		4.066		9.60737		5.85071			10.38	9.11			18.22	6.10077	22.1275	10.6633	10.9641	9.04833	13.385		0.282292	0.264876			9.75		12.841		15.8344	22.8187
Estonia
Finland								10.211	9.25933	8.54057	8.03707	6.66763	6.46251	6.00466	4.50309	4.93704
France	1.08629	1.17577	0.772733	0.252433	0.651254	0.82801	1.03507	1.11182	1.83613	2.86084	2.23681	4.68702	2.81522	1.72954	1.3569	1.29588	1.31088	2.82819	1.6228	2.45268	2.28416	1.45278	0.125829	3.89214	1.98085	3.37643	2.58081	2.6418	3.55958	5.08695	5.79587
Germany	4.03272	4.81769	4.56896	6.00034	8.67085	7.43569	5.57778	6.50541	8.22521	8.41949	7.5911	6.89381	9.56049	7.01259	6.43742	6.29598	7.12357	6.11813	6.13211	10.8471	22.0296	7.9771	10.0405	8.84419	7.42167
Greece						3.9845
Hungary
Ireland	3.51545	2.08383			10.7365	14.5651	8.00684	6.24704	7.53882		0.141042	6.03		9.73	9.3175
Itay	2.3827	1.19469	3.11043	4.24221	5.31285	3.83177	9.1599	8.67243	10.4874	14.8485	9.96231	7.98202	8.70692	5.80198	6.94744	6.12222	1.75064	1.34402	2.80085	3.01956	11.0069	7.47817	8.48031	7.23931	7.17676	5.6845	5.48389	6.51505	5.37648	11.1778	15.8481
Latvia																						7.081
Lithuania																			4.88333				14.35	6.84	9.6	69.9933	14.302		4.37
Luxembourg
Malta
Netherlands	4.56516	3.15084	3.65858	5.83529	10.5833	7.52069	7.68905	9.99864	9.50973	8.64127	8.36517	6.87613	6.769	3.11101	3.7806	6.89188	9.45831	5.30969	7.87887	9.43069	4.5563	5.48999	6.84427	6.69213	7.39207	1.65051	2.32844	5.72083	3.95201	8.00297	12.1048
Poland																6.975	13.1933	8.21353	6.29982	10.5026	17.1163	9.34289	9.98084	7.27078	8.42894	6.58194	6.77091	6.16858	5.85933	8.62618	16.8088
Portugal				8.48652	12.6384							5.85																			1.04929
Romania																													0.715875
Slovakia
Slovenia																4.1	14.5667	2.47091	4.27786	10.205	4.91608	14.624	0.988824	0.641789	1.49267	0.669136	0.526595	0.507844	0.735118	0.495752	0.604194
Spain		2.40048	6.45645	5.23833	11.4483	8.13773	8.99921	10.2757	8.87661	5.64885	9.76921	9.00439	6.37779	0.794587	5.9741	5.16847	9.1037	5.30232	7.62736	5.26045	3.12223	4.12205	2.0725	4.26882	5.45617	5.93005	4.84107	8.40348	11.7548	6.51055	10.4173
Sweden								0.537363	12.4633	6.53556	14.195	8.346	9.63	7.32	0.293875	0.357149	0.224563	0.182095	0.306259	0.593333	0.247236	0.282689	0.269962	0.327635	0.239917	0.282523	0.170899
Average EU	2.92432	2.76109	3.82107	5.01145	8.71314	6.50905	6.68027	6.49843	10.6213	8.44909	7.74671	8.78768	8.01152	6.77971	5.87453	6.76472	7.72066	5.97608	5.51671	7.94763	10.3221	6.70201	5.92628	6.31575	6.66892	9.95018	5.44312	6.6501	6.38546	8.24084	11.0416
Co mattes and powders
	1988	1989	1990	1991	1992	1993	1994	1995	1996	1997	1998	1999	2000	2001	2002	2003	2004	2005	2006	2007	2008	2009	2010	2011	2012	2013	2014	2015	2016	2017	2018
Austria								27.0744	20.0572	40.9124	34.7131	26.7732	29.4011	32.5039	22.0697	21.9758	31.71	30.0919	25.1004	36.2975	44.5544	37.5335	49.9254	53.6311	26.0041	38.8489	12.2164	31.3088	15.0771	52.9945	62.3295
Belgium																			28.5505	41.7313	56.9459	30.4866	35.7909		19.9004	16.4166					58.0026
Bulgaria												54.005																		42
Croatia																											260.74	151.657	211.76	137.852	168.885
Cyprus
Czechia												14.3269	10.1483	6.16661	7.77374	16.959	24.6802	46.2368	267.08	58.1091	68.6903	115.688	53.4382	39.6946	36.7982	34.8398	42.0112	77.8237	20.6436	92.8233	58.8208
Denmark			1.55365			25.47				96.1	67.942	14.6667				15.6951	33.1346									18.5147	21.4094		16.68	8.08667	11.72
Estonia																3.81				12.0312	38.12
Finland								52.9735	50.6172	50.3148	50.7884	39.4214	36.8247	38.6951	28.9611	24.737
France	26.2019	23.4443	34.3492	38.6999	55.9496	54.341	41.9745	65.1799	68.6176	36.5794	48.2559	56.9233	60.4772	53.4702	44.7149	38.996	59.1582	41.1212	36.3716	43.3059	55.4437	26.2338	32.5535	30.5684	31.6689	26.1808	25.7381	27.6568	27.2087	34.41	40.2024
Germany	29.4241	34.6257	27.7982	35.5819	51.6116	50.4117	58.6775	68.2501	62.258	50.3233	56.0919	49.3586	56.2977	54.2226	51.7423	44.0518	45.3805	42.0737	36.6309	51.9084	61.3783	62.3048	56.2761	58.6751	59.597	57.0366	55.8272	67.6768	63.9539	66.146	89.1163
Greece		30.67		26.2425	32.5733		0.036	97.4325	28.0851	60.596	86.597		92.396	67.5814	52.8096	51.2302	46.58	54.1865	51.3795	62.733	75.8824	64.434	53.3046	2.1775			145.31	152.751	199.341	165.623	272.9
Hungary																										57.66	38.695	83.6164		67.6382	28.0192
Ireland	1.10103	17.6377	2.22427	5.7787		30.1887	42.7705	64.6808	439.11	217.522	163.459	43.7013	12.9065	8.13812	13.2414	11.7677	11.5539	12.0442	13.5281	16.7814	34.5314	97.02	93.0316	647.623	14.6523	10.6428	9.28045	12.3702	18.8347	47.2699	79.8993
Itay	3.4374	7.76968	3.45756	20.2141	14.1837	13.1507	25.1327	6.77204	14.5717	35.8731	31.2009	36.5808	16.2703	22.7455	16.0314	14.1459	23.6541	32.9876	25.2569	29.9333	20.548	22.3291	22.1014	32.8417	28.3592	29.4061	22.1143	25.1101	20.9899	39.2361	62.2727
Latvia																						7.025		19.5
Lithuania																								34.7814	35.31		29.82	43.0517	36.2383	65.5868	78.7658
Luxembourg												33.7291	34.1324	34.4539	46.4373	46.6851	44.7434		108.206	86.6988	75.2952	56.7164	41.8893	42.7039	40.8433	57.8583	65.2433	52.95	43.1629	95.42	154.67
Malta
Netherlands	7.72604	15.9292	22.0623	12.9073	32.2774	28.7532	34.3106	42.7409	28.675	38.5205	32.5522	21.5126	27.7971	1.67966	15.7876	15.8606	34.083	22.16	24.1549	40.9262	43.7175	21.2048	26.6354	21.6767	18.1576	15.0142	13.6228	24.8564	22.8315	43.2749	63.7537
Poland															5.6625	14.58	8.02326	8.07509	14.4686	27.9544	36.5738	32.828	33.8942	33.5319	30.9973	27.375	28.9552	26.256	31.3294	47.8438	75.2718
Portugal		4.77341			29.08	131.083	51.1962	53.8256	54.5914	73.605		20.9			20.27	16.62	38.835	88.145		59.35	20.04		47.324	41.4883	38.9964	37.554	43.97	38.9057		26.95
Romania																						46.1647						27.7302	26.9879	54.305	112.18
Slovakia																								43.8	17.8383				103.89	161.235	14.49
Slovenia													17.97	15.7617	29.4911	17.7566	32.9551	25.6567	26.9039	32.2158	51.4864	72.4092	40.2378	43.5875	39.873	67.0754	58.3942	84.2628	78.1214	66.0937	99.5263
Spain	59.0689	15.6773	1.9915	19.2864	47.3407	28.51	17.0252	22.0914	39.3584	26.751		16.9219	33.2942	4.77799	5.92406	21.7681	25.7475	31.6318	34.1544	32.6008	26.6817	16.6989	49.03	48.1852	1.90558	16.2987	28.864	35.8814	23.8708	43.1942	85.8357
Sweden								32.0242	29.3242	25.3082	26.052	20.6175	23.5352	27.004	23.7901	18.612	23.967	23.8019	23.9936	28.7423	20.6023	10.0378	16.8886	27.4195	15.8173	7.96197	15.161	34.536	28.4118	42.2508	45.7471
Average EU	21.1599	18.8159	13.3481	22.673	37.5738	45.2385	33.8904	48.4587	75.9333	62.7004	59.7653	32.1027	34.727	28.2462	25.6471	23.2501	32.2804	35.2471	51.1271	41.3325	45.6557	44.9447	43.4881	71.8756	28.5449	32.4177	50.9651	55.4667	54.9629	66.6778	83.1204
Co waste
	1988	1989	1990	1991	1992	1993	1994	1995	1996	1997	1998	1999	2000	2001	2002	2003	2004	2005	2006	2007	2008	2009	2010	2011	2012	2013	2014	2015	2016	2017	2018
Austria								38.4679		32.7756	1.26904	7.87113	9.2668			14.7432			1.9864	3.01427	22.5341	4.35741	8.39346	12.7524	8.01346	6.34515	16.506	14.1661	7.18814	7.49893	5.99766
Belgium											11.236	10.0038	6.95833	10.6989	0.809978	8.84569	8.96457	3.5554	15.0238	8.31187	21.0327	11.8822	16.4567	12.9842	12.8696	6.68586	8.20034	10.9811	8.76105	20.347	24.4133
Bulgaria												2.84369	1.80181	7.23027		2.80909
Croatia
Cyprus
Czechia												7.27143	4.12429	8.81045	2.27714	10.625	8.214	3.09		10.8425	17.4094	9.44375	16.9876	17.2506	21.415	18.5816	14.5678	10.4538	11.3163	11.9252	11.7258
Denmark	7.82264						47.63
Estonia												4.50181	9.48412			8.172	1.95871
Finland								40.656	14.7542	8.32			6.2	3.02474					14.079	14.318			10.2432	5.52586		3.65957	7.97		10.7085	6.07917	29.3797
France	6.34522	9.14475	5.72262	5.80235	12.8352	12.7707	11.6172	9.82898	11.141	44.1492	23.1155	6.59274	8.1879	8.61507	9.74418	9.09138	7.85325	11.8894	6.08038	7.78593	12.2771	7.21435	9.32224	8.71285	6.92899	5.7731	4.82517	4.94525	3.54938	5.59487	6.71787
Germany	8.21112	7.02101	6.77108	9.12739	14.8228	7.27731	9.44396	11.8123	11.4257	12.0446	13.1095	9.89128	11.7921	10.5227	6.78056	4.4867	11.8634	8.58648	7.75676	11.9672	15.9715	4.44665	10.5408	10.9371	8.45896	11.1373	6.02123	4.78925	4.57489	10.796	10.7768
Greece																		8.43222
Hungary																								10.8129	6.86612	9.20167	4.26659	3.74657	4.43466	8.01646	9.97049
Ireland	1.03325	1.39721	1.6177	2.25621			1.02605	6.72426							15.4662	4.16073	7.32924	6.32074	6.36748	6.76894	13.5861	9.64199	12.0104	10.3163	14.6343	38.069	29.9777	29.4334	13.7976	10.6316	7.10975
Itay	6.07678	4.909	4.61233	6.61836	10.827	4.67061	14.3565	17.122	19.8956	13.4365	17.9413	14.134	11.6806	9.89288	6.355	8.43786	8.30956	3.75045	4.01525	7.40364	11.0767	2.25151	9.95477	14.8474	11.9048	12.5139	16.8355	12.2883	10.1427	13.24	11.3943
Latvia														10.9365	6.62836	4.1762	7.55485	10.0683				7.55								2.26614	8.67
Lithuania																									5	5.805	1.46637
Luxembourg															0.457471
Malta
Netherlands	3.32323	4.63355	3.68042	4.2419	14.1629	7.33659	8.07701	3.56751	7.32082	7.17275	15.5989	7.21544	4.76956	1.94177	2.88373	2.83427	4.35516	5.90438	7.83206	9.61033	13.0566	3.59715	6.02989	1.0422	13.1828	9.71642	8.83675	7.89619	10.1203	9.35441	12.7408
Poland															3.09167	3.3452	4.62178	10.235				10.36	18.3175		11.81	3.66723	5.576	10.6323	18.4624	38.2176	3.69206
Portugal	1.47647																							17.8125	1.5996	9.775
Romania												7.3391	13.1931						8.60634
Slovakia																				0		0					7.08833				12.5
Slovenia																1.82067	5.59384	2.9918	2.738	6.04518	8.95937	29.5302	9.55378	2.62851	0.995244	3.76059	2.19278	2.36679	4.40676	6.95558	7.44361
Spain			0.0972973					157.59	1.88667	9.44111	16.4243	0.0363636	3.3182	5.88607		5.27143	17.0067	8.025	0.975543	11.4114	18.6	11.4759		8.57943	10.1336	3.54333	12.142	12.151	8.73125	11.8573	10.3183
Sweden								12.0201	18.417	8.02922	15.3071	3.18744	14.8351	9.37588	9.77091	9.14288	8.5975	5.08541	7.19	5.05882	9.805	1.8008	3.17902	9.03833	9.05291	8.12139	7.86378	5.417	15.5862	13.7541	12.3984
Average EU	4.89839	5.4211	3.75024	5.60924	13.162	8.0138	15.3585	33.0877	12.1201	16.9211	14.2502	6.74069	8.12398	7.90321	5.84229	6.53082	7.86327	6.7642	6.88758	7.88754	14.9371	8.11085	10.9158	10.2315	9.52435	9.77226	9.64603	9.94362	9.41286	11.769	11.5781
Co ash
	1988	1989	1990	1991	1992	1993	1994	1995	1996	1997	1998	1999	2000	2001	2002	2003	2004	2005	2006	2007	2008	2009	2010	2011	2012	2013	2014	2015	2016	2017	2018
Austria									4.66985		3.39333		0.742861
Belgium	0.917449	1.81187	0.956467	6.59571	13.5781	0.864246	1.72344	1.21822	22.3661	5.28	37.2023	2.05552	7.73518	8.23821	1.0294	6.45352
Bulgaria
Croatia																6.1
Cyprus
Czechia
Denmark				2.13022
Estonia
Finland								0.587151	27.4134
France	1.28271	2.27847	0.54416	0.158657	0.642432	0.760154	0.905955	0.620605	0.894264	0.654117	0.680621	0.739201	1.02416	0.605248	0.632932	0.585415
Germany	2.65186	1.00368	1.05418	2.69889	3.73509	1.88316	4.86021	6.01803	1.82958	0.538726	4.44072	4.48123		0.237351	5.42769	9.5
Greece
Hungary
Ireland
Itay							0.364302	34.6355			5.38554	2.34104
Latvia
Lithuania
Luxembourg
Malta
Netherlands	0.850526	1.10752	1.63383	0.717296	1.32646	1.60034	2.05727	0.641729	0.710248	0.7376	0.984961	1.09993	0.920716	0.433235	1.38958	1.26455
Poland
Portugal															6
Romania
Slovakia
Slovenia															2.13235	1.95455
Spain					1.02526											0.0550602
Sweden
Average EU	1.42564	1.55039	1.04716	2.46016	4.06146	1.27698	1.98224	7.28686	9.64725	1.80261	8.68124	2.14338	2.60573	2.37851	2.76866	3.70187
Ni mattes
	1988	1989	1990	1991	1992	1993	1994	1995	1996	1997	1998	1999	2000	2001	2002	2003	2004	2005	2006	2007	2008	2009	2010	2011	2012	2013	2014	2015	2016	2017	2018
Austria									6.63031											57.08				3	3.08
Belgium	6.52128	28.6988	0.408857	7.49597	19.495			8.24	0.2377	7.009	100.832				10.7884	4.35804	19.4074	13.6232	7.232	40.5754	18.19	11.2575	22.3375		14.1382	4.20881	13.1487	12.6088	7.99233
Bulgaria																															15.235
Croatia
Cyprus
Czechia												12.31
Denmark	7.286			15.23												11.765															15.1469
Estonia
Finland								4.44547										4.54205						7.1459	6.54855	5.53764	31.8	5.42459	4.817	5.81893	7.09825
France	24.75		7.73752		59.2				9.98605		2.52607	0.46863	124.093	4.24283	2.08055			1.00606	24.4193	36.2276	1.46404	11.838	0.188314	9.85842	15.4282					6.25186	5.96583
Germany	22.2369		3.45602	3.052	3.848	5.14167	2.61	4.42525			6.21333								8.55108	7.482	4.13186	2.22809	3.30393	4.00846	2.76445	3.59343	4.05839	3.08653	2.65379	3.32381	3.64389
Greece																5.888													13.38
Hungary
Ireland								7.77				28.9479	4.75423	27.7754	25.1715		23.0603						4.84333		59.966
Itay	11.2846	1.13699	2.55247	1.75622	4.26809			6.35808		15.0676	5.862			8.21675	11.5515	7.68225	119.105	1.68013	94.895	57.9125	21.1096	140.83	16.5325		1391.52		1278.94	191.8	11.2078	14.7462	98.08
Latvia													7.06
Lithuania
Luxembourg
Malta												16.024			3.124
Netherlands																			26.0755					1.91781	11.3061		2.35661	8.82818	6.93943	9.14451	2.38932
Poland																	1.34833									11.3997	14.3633
Portugal															2.24					20.3726
Romania												5.18														43.6407
Slovakia
Slovenia																												2.74
Spain	7.17083	8.65					0.992912	1.49328	1.40431											153.112	78.095					9.95	14.3875	93.41
Sweden								6.88478	3.27043	8.19067						2.21			0.389412	19.7728		4.6	21.32	43.654	11.265	11.13	1.85727			17.85
Average EU	13.2083	12.8286	3.53872	6.88355	21.7028	5.14167	1.80146	5.65955	4.30576	10.0891	28.8584	12.5861	45.3025	13.4117	9.15933	6.38066	40.7303	5.21287	26.927	49.0669	24.5981	34.1507	11.4209	11.5974	168.446	12.78	170.114	45.414	7.83172	9.52255	21.0799
Ni waste
	1988	1989	1990	1991	1992	1993	1994	1995	1996	1997	1998	1999	2000	2001	2002	2003	2004	2005	2006	2007	2008	2009	2010	2011	2012	2013	2014	2015	2016	2017	2018
Austria								1.15468	1.55829	2.44718	0.958337	1.03397	1.39862	1.43531	1.18261	1.4768	1.37125	2.13775	2.19684	3.97389	3.99839	0.818307	2.03594	2.13199	1.98844	0.994776	2.93078	2.42886	1.33091	2.30123	3.80338
Belgium	1.05671	1.47832	0.960737	0.88254	2.19594	1.50191	1.82737	2.14115	1.36303	1.75925	1.9493	2.46627	2.60483	3.95639	1.27923	1.8499	1.49191	2.09756	2.76953	3.83477	0.831797	0.652525	1.21815	0.883346	1.92095	1.2853	0.454436	0.994527	0.441812	0.541845	1.66356
Bulgaria												4.72651	6.55939	2.22439	4.63723	2.25312	6.2907	6.67573	4.06816	4.81588	1.5496	1.34449	1.66561				2.32979	4.28996		7.30375	4.89075
Croatia														0.647263				2.8685			13.4667		11.2591	2.33262	8.03018	7.23648	3.45795	4.96941	4.72018	7.83424	5.57547
Cyprus
Czechia												0.450531	2.11976	17.9656	10.085	13.6509	10.2711	7.56763	4.5052	4.45576	6.05345	10.0556	6.29051	2.70975	1.76353	1.5614	3.18643	2.09345	1.43206	1.6411	1.51896
Denmark	1.18832	1.50916	1.85622	1.52854	1.05599	0.658904	0.761587	1.19957	0.868382	0.815783	0.540211	0.650988	0.825111	1.06918	0.475878	0.933138	1.4868	1.84253	1.98526	2.63515	1.67647	1.33686	1.98248	1.86333	2.22431	2.13836	2.01231	1.93438	1.96854	2.80839	1.9348
Estonia												1.67943	3.34908	0.932173	2.36615	1.93893	4.82154	5.01896	6.59374	9.90724	7.93698	5.81058	3.0525			1.47303	11.3433	3.21
Finland								2.26338	1.78148	2.41536	0.947549	2.17936	4.30993	3.69654			9.06641	6.27345	6.57083	9.31162	2.51709	1.3393	2.88098	1.11944	0.95634	0.0958635	0.617197	3.28071	2.85587	2.81801	1.64769
France	2.32529	3.0291	2.43324	2.46563	2.22475	1.8143	2.24785	3.15184	2.5073	3.32954	3.23484	2.70005	3.33246	2.72449	2.32251	1.886	3.98875	4.74637	4.24379	6.29839	4.40363	1.87673	1.21075	3.78574	3.67551	4.06459	3.85024	4.36645	3.03964	3.18581	4.21295
Germany	3.69675	4.8712	2.72275	3.01766	2.72236	2.22923	2.34549	3.08481	2.62488	2.99953	2.3046	1.96198	2.39213	2.44582	2.53796	2.88796	4.32977	5.43115	6.7483	12.2736	8.42901	3.63615	6.14204	8.0265	7.92931	6.66198	6.48518	5.43878	4.49548	6.35781	8.06052
Greece					4.32471	2.17892	1.50195	0.829344	6.11	1.50299		0.622857			9.59			1.348	2.02982	2.26062	1.72774				31.34		8.35156		3.37027	7.81296	10.9928
Hungary												2.08517				1.1027	2.01737	2.25642				1.25872	3.40837	3.31425	3.92738	4.25299	5.28163	3.60668	4.70262	5.47407	5.79669
Ireland	4.05947	6.04639	3.96411	5.03079	4.67832	3.95421	3.46671	3.40965	3.23451	3.23814	3.37769	3.65753	3.90614	4.00834	4.02962	4.06312	4.4854	4.64455	3.75148	4.67651	4.82644	3.40418	3.41489	3.51134	3.75133	3.46613	3.66354	4.06261	3.5136	4.90744	4.68311
Itay	2.67515	3.62713	2.3552	3.22885	1.78597	2.21671	2.00052	2.45629	3.42569	3.32563	1.76308	2.13218	2.43584	2.96085	2.94444	2.46069	4.02341	3.83283	5.90721	7.67732	9.94934	5.88989	7.11664	8.13407	9.13632	7.72395	8.57534	6.34339	6.72951	6.19835	7.03888
Latvia												2.79354	4.25811	5.09915	5.15411	3.3051	3.93704	4.43493	2.78496	6.0462	2.02859	5.99596	5.90989	6.0638	2.15711	1.30129	1.27345	1.03753	1.7247	3.89504	5.76296
Lithuania												0.306465	0.424897	0.408131	0.385429	0.353231	0.401117	0.602009	0.628865	1.46765	1.54121	1.29553	3.50952	5.58428	6.05396	3.21144	7.37233	8.88779	3.39809	3.47866	4.46634
Luxembourg																6.34818	6.58412	1.03192			10.2957		1.92649						14.2086	7.48635	5.30389
Malta																	3.04233		2.46014	22.1911
Netherlands	1.58313	2.63604	1.36669	1.47406	1.74319	1.65343	1.58587	1.57147	1.8167	2.10678	1.53771	2.33989	3.75421	2.38916	3.56014	6.68545	6.64999	6.06981	4.16359	4.03014	2.36241	2.83505	4.95497	3.42647	4.16706	3.83301	3.53383	2.39374	3.74597	2.88948	3.48264
Poland															3.39175	1.05426	2.41719	1.38516	2.62048	2.99558	1.15099	10.5461	13.4317	8.86673	3.34057	2.78844	2.71772	1.22232	2.39457	4.19874	3.9267
Portugal	0.91825	0.486715	2.0039	1.59354	3.55891	1.68587	0.983158	0.240679		1.6347	0.972826	1.53973			2.34545			3.66908	5.96969	9.98359	5.10719	3.23917	12.8826	10.6184	4.75369	6.0271	10.1167	8.51286	10.07	3.59741	4.53588
Romania												3.481	5.0557	8.12452	4.46107	4.77405	8.2977	7.70854	8.76062	3.3052	2.0714	1.5194	3.00166	3.94504	4.65413	3.22085	4.3506	2.04866	5.41415	9.83346	6.18659
Slovakia																1.0471	1.25579	1.60064	2.96372	5.90523	2.19433	13.7475	15.425	1.19732	2.75714	3.236	3.64487	3.10909	2.19291	1.50961	2.03189
Slovenia												4.96907	5.67612	6.20321	6.19491	5.55127	7.47049	8.07382	4.71338	13.1075	7.66803	6.04277	4.77019	4.98537	9.31048	10.9309	5.18273	5.32156	4.70833	1.59308	3.88794
Spain	2.21981	5.99843	8.62739	2.78027	4.11535	1.42044	0.890643	1.6986	3.02818	2.81798	2.16659	1.77239	3.03551	1.85897	3.1986	3.20885	6.9853	4.79588	3.65189	9.43109	6.65906	4.84675	6.02009	7.70555	7.34557	5.13815	4.89709	4.78687	2.92724	5.48273	5.95884
Sweden								1.85888	1.12609	2.24302	3.14065	2.41569	1.41097	1.79949	0.913053	2.07852	2.56841	2.09047	2.32007	2.74415	4.441	2.64961	4.52968	5.29353	2.05286	4.57278	4.33313	4.40385	4.05528	4.11172	4.4352
Average EU	2.19143	3.29805	2.92114	2.44465	2.84055	1.93139	1.76112	1.92772	2.45371	2.35661	1.90778	2.18879	3.15827	3.68152	3.55276	3.28139	4.4893	3.92815	4.01772	6.66644	4.70361	4.09733	5.33499	4.54756	5.60164	3.8734	4.58176	3.85841	4.06262	4.46922	4.65827
